# Supplementary material for: Cyclic AMP signalling controls key components of malaria parasite host cell invasion machinery
Source: PLoS Biol. 2019 May 10;17(5):e3000264. doi: 10.1371/journal.pbio.3000264 (PMC6530879; doi:10.1371/journal.pbio.3000264)
Supplement: S1 Table — (XLSX) [file pbio.3000264.s005.xlsx]

## Sheet: Contents
Spreadsheet contents
Sheet Name	Description
A. ACb_PKA_all	Complete phosphosite profile datasets derived from two TMT 10plex experiments. Each experiment used schizonts that had been treated with DMSO or RAP at ring stage. The schizonts were left to egress for the specified length of time then schizont/merozoite protein samples were collected, digested and enriched for phosphopeptides which were detected by mass spectrometry as described in the methods. …
B. ACb_Increases	The data relating the phosphosites that were enriched (welch's t -test p < 0.05) in DMSO vs RAP-treated samples from the 30-minute timepoint for in the ACb-HA:loxP experiment. Sites are ordered from the largest to smallest fold change between the DMSO and RAP samples for the relevant experiment and those with a more than 2-fold enrichment in the DMSO sample (welch difference > 1) are indicated in…
C. PKA_Increases	As above, but for the PKAc-HA:loxP experiment
D. Increases_both	Sites that are enriched both 30-minute timepoint for the ACb-HA:loxP and PKAc-HA:loxP experiments, ordered alphabetically by gene product. Highlighted rows are sites that are still considered statistically significant in both experiments when using an increased stringency where S0=0.2
E. Motifs	List of linear motifs used to categorise sites
F. Increases_both_S0=0.2	Sites that are enriched both 30-minute timepoint for the ACb-HA:loxP and PKAc-HA:loxP experiments, considered statistically significant when using an increased stringency where S0=0.2. Sites that were quanitifed in a recent PDEb-dependent phosphoproteome (Flueck et al., 2019) are indicated, along with their corresponding changes and significance.
G. ACbPKA vs PDEb S0=0.2	Proteins (and the sites within them) whose phosphorylation is both dependent on the presence of PKA and ACb and enriched in the absence of PDEb (S0=0.2 for all three experiments).
H. SUB2 and ROM4 sites	Quantification of singly modified phosphosites identified in SUB2 and ROM4 proteases, indicating that the overall levels of these proteins are unchanged in ACb- and PKA- knockout parasites
Guide to column headings
Sequence window	The 31 amino acid peptide window, with the phosphorylated residue at the central position
Leading proteins	Identifiers from PlasmoDB (for P. falciparum proteins) or Uniprot (human proteins) from which the phosphopeptide is predicted to derive
Gene product	Text description of the protein function derived from PlasmoDB or Uniprot
Amino acid	The amino acid predicted to be phosphorylated
Positions within proteins	The position of the phosphorylation site within the protein specified
126 ACb DMSO 30 1	Log 2 transformed normalised intensities for each site in each condition of two TMT 10plex experiments, one on ACb-HA:loxP (ACb) parasites, the other on PKAc-HA:loxP (PKA). The identifiers refer to the TMT label used, followed by the experiment, the condition (DMSO or RAP treatment), the timepoint (in minutes) and the replicate number. Non-assigned number values are indicated by "NaN". This means…
127N ACb DMSO 30 2
127C ACb DMSO 30 3
128N ACb RAP 30 1
128C ACb RAP 30 2
129N ACb RAP 30 3
129C ACb DMSO 35 1
130N ACb DMSO 35 2
130C ACb RAP 35 1
131 ACb RAP 35 2
126 PKA DMSO 30 1
127N PKA DMSO 30 2
127C PKA DMSO 30 3
128N PKA RAP 30 1
128C PKA RAP 30 2
129N PKA RAP 30 3
129C PKA DMSO 15 1
130N PKA DMSO 15 2
130C PKA RAP 15 1
131 PKA RAP 15 2
welch Difference ACb	The difference between the mean log2-transformed intensities for the ACb experiment 30 minute time point (3 replicates, DMSO-RAP). A positive welch difference indicates that the phosphorylation of the site is decreased in the absence of ACb.
Log welch p value ACb	Log10-transformed p value from the Welch's t-test applied to intensities measured from the ACb experiment 30 minute time point (DMSO vs RAP). This value is multiplied by -1 to give a positive number ; the higher this number the greater the statistical significance.
welch Significant ACb	"+" indicates that Welch's t-test p < 0.05. (S0=0)
welch Difference PKA	The difference between the mean log2-transformed intensities for the PKA experiment 30 minute time point (3 replicates, DMSO-RAP). A positive welch difference indicates that the phosphorylation of the site is decreased in the absence of PKA.
Log welch p value PKA	Log10-transformed p value from the Welch's t-test applied to intensities measured from the PKA experiment 30 minute time point (DMSO vs RAP). This value is multiplied by -1 to give a positive number ; the higher this number the greater the statistical significance.
welch Significant PKA	"+" indicates that Welch's t-test p < 0.05. (S0=0)
Multiplicity	Some sites are quantified multiple times in these tables. These separate quantifications are derived from singly-phosphorylated peptides (multiplicity =__1), doubly-phosphorylated peptides (multiplicity =__2) or more highly phosphorylated peptides (multiplicity=__3).
Charge	As detailed in the MaxQuant documentation http://www.coxdocs.org/doku.php?id=maxquant:table:directory
Localization prob
PEP
Score
Delta score
Score for localization
Mass error [ppm]
Intensity
Motifs	Linear motifs matching the site identified (see "motifs" sheet)
welch Difference PDEb	The difference (RAP-DMSO) between the mean log2-transformed intensities from the published PDEb-dependent phophoproteome (Flueck et al., 2019). A positive welch difference indicates that the phosphorylation of the site is increased in the absence of PDEb.
Log welch p value PDEb	Log10-transformed p value from the Welch's t-test applied to intensities measured from the PDEb phosphoproteome (RAP vs DMSO). This value is multiplied by -1 to give a positive number ; the higher this number the greater the statistical significance.
welch Significant PDEb (S0=0.2)	"+" indicates that the site is considered significantly changed between DMSO and RAP treated conditions in the published PDEb-dependent phosphoproteome, as determined by the welch difference and welch's t-test, using a stringent threshold whereby S0=0.2

## Sheet: A. ACb_PKA_all
Sequence window	Leading proteins	Gene Product	Amino acid	Positions within proteins	126 ACb DMSO 30 1	127N ACb DMSO 30 2	127C ACb DMSO 30 3	128N ACb RAP 30 1	128C ACb RAP 30 2	129N ACb RAP 30 3	129C ACb DMSO 35 1	130N ACb DMSO 35 2	130C ACb RAP 35 1	131 ACb RAP 35 2	126 PKA DMSO 30 1	127N PKA DMSO 30 2	127C PKA DMSO 30 3	128N PKA RAP 30 1	128C PKA RAP 30 2	129N PKA RAP 30 3	129C PKA DMSO 15 1	130N PKA DMSO 15 2	130C PKA RAP 15 1	131 PKA RAP 15 2	welch Difference ACb	Log welch p value Acb (x-1)	welch Significant ACb (S0=0)	welch Difference PKA	Log welch p value PKA (x-1)	welch Significant PKA (S0=0)	Charge	Multiplicity	Localization prob	PEP	Score	Delta score	Score for localization	Mass error [ppm]	Intensity	Motifs
QQVNEYGDILPSLRASITNSAINYYDTVKDG	PF3D7_0102200	ring-infected erythrocyte surface antigen	S	382	1.04107	1.06449	1.2819	0.728987	0.835405	1.06197	1.44851	1.36383	0.767071	0.904863	NaN	NaN	NaN	NaN	NaN	NaN	NaN	NaN	NaN	NaN	0.253698	0.748049		NaN	0		2	___1	0.999978	0.000138847	264.38	227.36	264.38	-0.19083	8.0774	Casein kinase II substrate motif;G protein-coupled receptor kinase 1 substrate motif;GSK3 kinase substrate motif;MAPKAPK2 kinase substrate motif;New PKA kinase substrate motif_RxS;PKA kinase substrate motif;PKA kinase substrate motif_RxS;PKC kinase substrate motif
EYGDILPSLRASITNSAINYYDTVKDGVYLD	PF3D7_0102200	ring-infected erythrocyte surface antigen	S	386	NaN	NaN	NaN	NaN	NaN	NaN	NaN	NaN	NaN	NaN	-1.49458	-1.23923	-1.36889	-1.12466	-1.41373	-1.24785	-0.905706	-0.838162	-0.91209	-0.694687	NaN	0		-0.105488	0.352413		2	___1	0.92577	0.000100377	137.46	104.85	137.46	-0.10024	7.30865	MAPKAPK2 kinase substrate motif
YYDTVKDGVYLDHETSDALYTDEDLLFDLEK	PF3D7_0102200	ring-infected erythrocyte surface antigen	S	405	-1.22108	-1.12272	-1.21961	-1.33547	-1.36698	-1.39091	-0.671293	-0.877314	-0.825747	-0.821913	NaN	NaN	NaN	NaN	NaN	NaN	NaN	NaN	NaN	NaN	0.17665	1.40116	+	NaN	0		3	___1	0.7878	0.000100675	85.881	70.115	85.881	0.45764	7.64394
EKTLKKRAQSLKKLSSIMERYAGGKRNDKKA	PF3D7_0102200	ring-infected erythrocyte surface antigen	S	839	-1.55352	-1.708	-1.62821	-2.30216	-2.06513	-2.18534	-1.5801	-1.47543	-2.15048	-2.26584	NaN	NaN	NaN	NaN	NaN	NaN	NaN	NaN	NaN	NaN	0.5543	1.67712	+	NaN	0		2	___1	0.893212	0.00629789	119.21	63.68	118.33	-0.27147	6.81843	acidic-plus-3 pSTxxED;Calmodulin-dependent protein kinase II substrate motif;Casein kinase II substrate motif;Chk1 kinase substrate motif;MDC1 BRCT domain binding motif;New PKA kinase substrate motif_KxxS;Phosphorylase kinase substrate motif;PKA kinase substrate motif;PKC kinase substrate motif;Plk1 PBD domain binding motif
KVLFDYNEKVDNLGRSGGDIIKKMQTLWDEI	PF3D7_0102200;PF3D7_1149200	ring-infected erythrocyte surface antigen	S	184;183	2.63878	2.69856	2.56131	2.7134	2.70262	2.72212	2.28502	2.20671	2.541	2.47011	1.64714	1.71333	1.56716	1.70048	1.65938	1.4671	1.59994	1.54956	1.71699	1.77436	-0.0798276	0.732887		0.0335573	0.138815		2	___1	1	0.00763482	120.15	59.565	93.467	0.29538	8.61224	acidic-plus-3 pSTxxED;Casein kinase II substrate motif;Pyruvate dehydrogenase kinase substrate motif
ERYFKLAENYYPYQRSGSTVFHNFRKVNEAY	PF3D7_0102200	ring-infected erythrocyte surface antigen	S	556	-2.49228	-2.24675	-1.98493	-2.87474	-2.85216	-3.05742	-2.29979	-2.24338	-2.93323	-2.75415	NaN	NaN	NaN	NaN	NaN	NaN	NaN	NaN	NaN	NaN	0.686785	1.29785		NaN	0		3	___1	0.550139	0.000465999	126.19	117.4	110.66	0.056934	6.90573	Casein kinase I substrate motif;Casein kinase II substrate motif
YFKLAENYYPYQRSGSTVFHNFRKVNEAYQV	PF3D7_0102200	ring-infected erythrocyte surface antigen	S	558	-0.622248	-0.627689	-0.688252	-0.836159	-0.873241	-0.811714	-0.486994	-0.48489	-0.580145	-0.998451	-1.50932	-1.82263	-1.90555	-1.72675	-1.33729	-1.52438	-1.81522	-1.75981	-1.6261	-1.66378	0.194309	1.70499	+	-0.216358	0.494927		3	___1	0.872866	8.47657e-05	126.19	117.4	51.211	0.22314	7.70288	14-3-3 domain binding motif;Calmodulin-dependent protein kinase II substrate motif;Calmodulin-dependent protein kinase IV substrate motif;New PKA kinase substrate motif_RxxS;PKA kinase substrate motif;PKC kinase substrate motif
GFNEKFMTDVNRYRYSNNYEAIPHISEFNPL	PF3D7_0102200	ring-infected erythrocyte surface antigen	S	150	-1.45687	-1.36966	-1.32701	-1.25177	-1.31513	-1.2188	-0.721081	-0.694988	-1.78939	-1.61709	NaN	NaN	NaN	NaN	NaN	NaN	NaN	NaN	NaN	NaN	-0.122616	0.909622		NaN	0		4	___1	0.999995	3.48756e-05	147.25	127.87	147.25	0.12241	7.45879	Casein kinase II substrate motif;New PKA kinase substrate motif_RxS;PKA kinase substrate motif;PKA kinase substrate motif_RxS;PKC kinase substrate motif
ASYRKNLDDEKGFYDSNLNDSAFEYNNNKYN	PF3D7_0102500	erythrocyte binding antigen-181	S	1523	0.503641	0.610451	0.537138	0.820843	0.839855	1.02204	0.261198	0.360315	0.949419	0.913164	-1.1389	-1.19024	-1.50334	-1.16666	-1.0932	-0.679968	-0.939442	-0.794634	-0.656275	-0.672432	-0.343837	1.39156	+	-0.29755	0.590095		2	___1	1	1.29385e-25	264.38	224.75	193.9	0.33705	8.06307	b-Adrenergic Receptor kinase substrate motif
NLDDEKGFYDSNLNDSAFEYNNNKYNKLPYM	PF3D7_0102500	erythrocyte binding antigen-181	S	1528	-0.222084	-0.20026	-0.168856	0.0942593	0.156492	0.127111	-0.251671	-0.275722	0.201014	0.300566	1.33756	1.36406	1.39343	1.64818	1.58937	1.73734	2.03004	2.11527	2.23916	2.24657	-0.323021	2.27242	+	-0.29328	1.6258	+	2	___1	1	1.91499e-13	250.95	228.96	250.95	0.79637	8.08027	acidic-plus-3 pSTxxED;b-Adrenergic Receptor kinase substrate motif;Casein kinase II substrate motif
HEEDEDVLKMDRTEDSMSDGVNSHLYYNNLS	PF3D7_0102500	erythrocyte binding antigen-181	S	1372	NaN	NaN	NaN	NaN	NaN	NaN	NaN	NaN	NaN	NaN	-2.25141	-2.51019	-2.10147	-2.66177	-2.50758	-2.42179	-2.04026	-1.84059	-1.97571	-1.93989	NaN	0		0.242689	0.654034		4	___1	0.604402	0.000129266	97.257	78.855	97.257	-0.30213	6.42917	acidic-plus-3 pSTxxED;b-Adrenergic Receptor kinase substrate motif;Casein kinase II substrate motif;Plk1 kinase substrate motif;Pyruvate dehydrogenase kinase substrate motif
VLSGTTGKEESELLKSKSIETKGETDPRSND	PF3D7_0102500	erythrocyte binding antigen-181	S	1136	NaN	NaN	NaN	NaN	NaN	NaN	NaN	NaN	NaN	NaN	-1.6805	-2.2463	-1.65343	-1.97728	-1.80466	-1.19941	-3.05036	-3.05999	-2.78032	-2.47657	NaN	0		-0.19962	0.236639		3	___1	0.634208	0.0149735	64.04	34.567	64.04	-0.12068	6.47955	Casein kinase II substrate motif
SGTTGKEESELLKSKSIETKGETDPRSNDQE	PF3D7_0102500	erythrocyte binding antigen-181	S	1138	0.153269	-0.200617	0.0810509	-0.334049	-0.537384	-0.665339	-0.425455	-0.333372	-1.18493	-1.00131	2.39706	1.94961	2.36115	2.23626	2.33434	3.19706	0.54221	0.625668	1.11106	1.01169	0.523492	1.16309		-0.353278	0.392709		2	___1	0.999541	0.0084212	94.692	38.434	94.692	0.14766	7.88739	acidic-plus-2;acidic-plus-2 pSxE;acidic-plus-2 pSxE/D;basic-minus-acidic-plus KRxSTxED;Calmodulin-dependent protein kinase II substrate motif;Casein kinase I substrate motif;Casein kinase II substrate motif;Chk1 kinase substrate motif;New PKA kinase substrate motif_KxxS;Phosphorylase kinase substrate motif;PKA kinase substrate motif;PKC kinase substrate motif
AINSEERRGNNCEGISKLFVGCTKGLKKFWN	PF3D7_0102600	serine/threonine protein kinase, FIKK family	S	104	-3.32671	-3.20888	-3.13411	-3.02086	-2.88133	-3.6213	-2.63123	-3.22385	-2.44105	-2.8951	NaN	NaN	NaN	NaN	NaN	NaN	NaN	NaN	NaN	NaN	-0.0487312	0.0684368		NaN	0		3	___1	1	0.00325833	65.563	33.065	65.563	-0.13064	6.8887	Casein kinase I substrate motif
MNNNEINMVDGKHDNSDDNINNSMGGITHMG	PF3D7_0102800	conserved Plasmodium protein, unknown function	S	58	-1.41109	-1.1849	-1.30364	-1.38007	-1.18853	-1.3418	-1.33837	-1.25887	-0.99584	-0.828413	-2.77418	-1.76444	-2.38941	-2.47876	-2.16298	-3.02966	-2.35185	-2.80873	-2.29101	-2.54586	0.00359027	0.0127515		0.247788	0.23017		5	___1	0.999999	2.06672e-06	144.92	124.49	96.242	-0.35998	7.87265	acidic-plus-1-2 pSTxxED;acidic-plus-2;acidic-plus-2 pSxD;acidic-plus-2 pSxE/D;PKA kinase substrate motif
______________MSNINDNNIQNSDVKEI	PF3D7_0102800	conserved Plasmodium protein, unknown function	S	2	-1.88833	-1.83776	-1.71136	-1.9645	-1.70149	-1.8535	-1.75838	-1.97283	-1.95471	-1.84935	-1.26267	-1.30202	-1.34519	-1.31426	-1.24717	-1.50036	-1.41233	-1.37562	-1.31242	-1.40137	0.027345	0.0992708		0.0506382	0.229979		2	___1	0.999998	6.83595e-05	80.763	59.206	70.488	-0.63778	7.10054
YLKKCFDNNITPEPGSPKNEDAVSEVDNKID	PF3D7_0103000	vacuolar protein sorting-associated protein VTA1, putative	S	165	NaN	NaN	NaN	NaN	NaN	NaN	NaN	NaN	NaN	NaN	-1.15262	-1.41378	-1.21316	-0.561306	-0.910486	-1.26879	-1.35523	-1.4217	-1.59906	-1.88628	NaN	0		-0.346329	0.594275		2	___1	0.999474	0.000204425	114.74	82.136	78.763	-1.0402	7.49157	Casein kinase I substrate motif;CDK kinase substrate motif_minimal;CDK kinase substrate motif_minimal_pS;ERK1,2 kinase substrate motif;Growth associated histone HI kinase substrate motif;GSK-3, ERK1, ERK2, CDK5 substrate motif;PKA kinase substrate motif;PKC kinase substrate motif;WW domain binding motif
SDIRDNNKCVHHLDESKNHMDYNKNYVDEGD	PF3D7_0103100	vacuolar protein sorting-associated protein 51, putative	S	338	-0.915579	-1.08032	-1.07098	-0.920687	-0.760845	-0.835459	-2.23384	-2.00992	-1.95659	-2.05375	-1.49015	-1.71288	-1.41788	-0.973801	-0.997116	-1.04944	-1.65987	-1.61949	-1.35938	-1.51082	-0.183297	0.914092		-0.533518	1.54967	+	3	___1	1	0.000227546	103.08	57.168	86.313	-0.14313	7.28908	b-Adrenergic Receptor kinase substrate motif
DIHSNEDIHGNKDIHSNEDIHGNEDIHSNED	PF3D7_0103100	vacuolar protein sorting-associated protein 51, putative	S	873	-1.56406	-1.52429	-1.39928	-1.40837	-1.52749	-1.37443	-1.69908	-1.47702	-1.6744	-1.80287	NaN	NaN	NaN	NaN	NaN	NaN	NaN	NaN	NaN	NaN	-0.0591087	0.322283		NaN	0		4	___1	1	5.22028e-12	190.52	174.51	71.623	0.18826	8.42498	acidic-plus-2;acidic-plus-2 pSxE;acidic-plus-2 pSxE/D;acidic-plus-2-3 pSTxxED;acidic-plus-3 pSTxxED;Casein kinase I substrate motif;Casein kinase II substrate motif;PKA kinase substrate motif;Pyruvate dehydrogenase kinase substrate motif
DIHSNEDIHGNEDIHSNEDIHGKEDIHSNED	PF3D7_0103100	vacuolar protein sorting-associated protein 51, putative	S	885	2.37427	2.65853	2.50003	2.40423	2.39481	2.39925	1.79622	1.59837	1.70131	1.9117	1.647	2.22703	1.73788	2.63377	2.53993	1.24573	1.28986	0.871849	1.15878	1.37468	0.111509	0.511269		-0.269175	0.198468		4	___1	1	5.22028e-12	190.52	174.51	117.37	0.078965	8.81761	acidic-plus-2;acidic-plus-2 pSxE;acidic-plus-2 pSxE/D;acidic-plus-2-3 pSTxxED;acidic-plus-3 pSTxxED;Casein kinase I substrate motif;Casein kinase II substrate motif;Pyruvate dehydrogenase kinase substrate motif
YIHGKEDIHGKEDIHSNEDIHGNKDIHSNED	PF3D7_0103100	vacuolar protein sorting-associated protein 51, putative	S	861	3.0373	3.15288	3.10659	3.25569	3.18899	3.27076	2.49591	2.57725	2.60425	2.72238	2.00914	2.00531	2.01332	2.41969	2.3912	2.40199	1.84871	1.76663	1.91995	1.91842	-0.139557	1.09866		-0.395037	3.32264	+	3	___1	1	4.09496e-09	191.41	138.14	124.25	0.017875	8.79491	acidic-plus-2;acidic-plus-2 pSxE;acidic-plus-2 pSxE/D;acidic-plus-2-3 pSTxxED;acidic-plus-3 pSTxxED;Casein kinase I substrate motif;Casein kinase II substrate motif;Pyruvate dehydrogenase kinase substrate motif
EKGEDKKIKNLTFTYSEEEKKNKLYEFNFDN	PF3D7_0103100	vacuolar protein sorting-associated protein 51, putative	S	1180	-0.756912	-0.996157	-1.13274	-0.704159	-0.646749	-0.429312	-0.680887	-0.563045	-0.832159	-0.427986	NaN	NaN	NaN	NaN	NaN	NaN	NaN	NaN	NaN	NaN	-0.36853	0.934047		NaN	0		2	___1	0.9601	0.000439575	113.35	66.754	113.35	0.29822	7.69021	acidic-plus-1-2 pSTxxED;acidic-plus-2;acidic-plus-2 pSxE;acidic-plus-2 pSxE/D;acidic-plus-2-3 pSTxxED;acidic-plus-3 pSTxxED;BARD1 BRCT domain binding motif;Casein kinase II substrate motif;G protein-coupled receptor kinase 1 substrate motif
KDNNLVVQNNNMLDKSNHMVDHNNHIRGRKY	PF3D7_0103100	vacuolar protein sorting-associated protein 51, putative	S	1445	NaN	NaN	NaN	NaN	NaN	NaN	NaN	NaN	NaN	NaN	-2.94593	-3.11058	-3.06478	-2.82155	-2.40394	-2.55599	-3.44239	-3.21277	-2.81527	-2.78589	NaN	0		-0.446605	1.11428		4	___1	1	0.000328871	90.444	77.488	90.444	-0.46774	7.00078
KIESAQNKKCIEYNGSNDLCEVEKGKNKSSE	PF3D7_0103200	nucleoside transporter 4	S	218	4.54467	4.60752	4.5186	4.37088	4.37871	4.28907	5.25308	5.0504	4.88283	4.70825	5.66309	5.61295	5.75538	5.89016	5.87566	5.76805	5.5701	5.69468	5.54967	5.62356	0.21071	1.48767	+	-0.167482	1.0076		2	___1	1	2.0026e-281	510.38	421.81	440.17	0.053418	9.87919	acidic-plus-2;acidic-plus-2 pSxD;acidic-plus-2 pSxE/D
NGSNDLCEVEKGKNKSSENIQSNNVSMISKC	PF3D7_0103200	nucleoside transporter 4	S	231	5.72276	5.7788	5.76533	5.47257	5.62293	5.58366	6.00784	5.88292	5.81577	5.80144	6.0386	6.41055	6.07095	6.5402	6.50011	5.85693	5.84413	5.60239	5.91611	5.98406	0.195911	1.25725		-0.125712	0.176173		2	___1	0.996473	2.0983e-163	322.02	264.8	173.98	-0.42371	10.2236	acidic-plus-2;acidic-plus-2 pSxE;acidic-plus-2 pSxE/D;basic-minus-acidic-plus KRxSTxED;Casein kinase II substrate motif;New PKA kinase substrate motif_KxxS;PKA kinase substrate motif;PKC kinase substrate motif
GSNDLCEVEKGKNKSSENIQSNNVSMISKCK	PF3D7_0103200	nucleoside transporter 4	S	232	5.38568	5.31635	5.4398	5.23778	5.37458	5.38631	5.73593	5.72655	5.74931	5.70513	3.9322	4.21607	4.13394	4.55852	4.46175	4.11632	3.9085	3.84517	4.16899	4.10428	0.0477225	0.29487		-0.284794	0.669153		3	___1	0.755174	8.86386e-12	232.51	197.83	57.484	-0.59136	9.73473	G protein-coupled receptor kinase 1 substrate motif;MDC1 BRCT domain binding motif;New PKA kinase substrate motif_KxS;PKA kinase substrate motif;PKC kinase substrate motif;Plk1 PBD domain binding motif
CEVEKGKNKSSENIQSNNVSMISKCKNKIKN	PF3D7_0103200	nucleoside transporter 4	S	237	2.9048	2.70915	2.8749	3.03116	2.94082	2.90599	3.05355	3.23435	3.44202	3.31121	2.68385	2.41552	2.69861	2.62828	2.60239	3.13961	2.69409	2.8097	2.83916	2.78249	-0.129707	0.676129		-0.190766	0.360246		2	___1	1	8.86386e-12	241.79	199	241.79	0.2312	9.53566	Casein kinase I substrate motif;G protein-coupled receptor kinase 1 substrate motif;GSK3 kinase substrate motif
KGKNKSSENIQSNNVSMISKCKNKIKNVGKM	PF3D7_0103200	nucleoside transporter 4	S	241	1.2824	1.4871	1.32706	1.19092	1.15637	1.22274	1.3612	1.19041	1.51158	1.43067	2.65413	2.91419	2.60536	3.06018	3.1119	2.26219	2.53085	2.2264	2.57829	2.46877	0.175507	0.942206		-0.0868657	0.100375		2	___1	1	7.98283e-05	237.01	190.13	237.01	0.31429	9.18061	Casein kinase I substrate motif;Casein kinase II substrate motif;MAPKAPK2 kinase substrate motif
NKSSENIQSNNVSMISKCKNKIKNVGKMFNC	PF3D7_0103200	nucleoside transporter 4	S	244	0.453075	0.492355	0.412869	0.363615	0.256765	0.308336	0.74798	0.577595	0.559706	0.562716	0.0699558	0.357426	0.129555	0.551231	0.517836	-0.324953	-0.0306129	-0.393309	-0.37355	-0.21203	0.143194	1.1862		-0.0623926	0.0683479		2	___1	0.865491	0.000538779	136.02	92.51	136.02	-0.1702	9.13551
SNNSNNNNNNNKDEVSDEGNKNSLLFYNKSV	PF3D7_0103300	conserved Plasmodium protein, unknown function	S	95	-0.330332	-0.0980263	-0.0927658	-0.317228	-0.357269	-0.302769	-0.358488	-0.4382	-0.343662	-0.0219555	NaN	NaN	NaN	NaN	NaN	NaN	NaN	NaN	NaN	NaN	0.152047	0.70389		NaN	0		2	___1	1	3.65375e-06	138.25	108.51	124.1	-1.0991	7.19518	acidic-plus-1-2 pSTxxED;acidic-plus-2;acidic-plus-2 pSxE;acidic-plus-2 pSxE/D;Casein kinase I substrate motif;Casein kinase II substrate motif;PKA kinase substrate motif
AVDIHIDDDTYKNMHSSLIKDNMNDHHHDNS	PF3D7_0103300	conserved Plasmodium protein, unknown function	S	420	-3.1501	-2.83169	-2.97412	-3.04323	-3.25509	-3.34814	-2.87316	-3.03624	-3.14	-3.48169	-2.86767	-2.78161	-2.2599	-2.8157	-2.60167	-2.38422	-2.49196	-2.56454	-2.79773	-2.52645	0.23018	0.665343		-0.0358645	0.0510909		3	___1	0.866362	0.0171911	53.597	30.224	43.77	-0.14444	6.75993	PKA kinase substrate motif
DTKDHFNYLNMFKNMSSYLTGRVDDDKGEGM	PF3D7_0103300	conserved Plasmodium protein, unknown function	S	491	NaN	NaN	NaN	NaN	NaN	NaN	NaN	NaN	NaN	NaN	-0.705519	-0.688177	-0.837295	-0.628204	-0.710279	-1.05207	-0.369721	-0.433399	-0.219414	-0.188717	NaN	0		0.0531877	0.132429		3	___1	0.574154	5.46991e-06	131.48	90.931	82.007	0.37122	7.29106	Calmodulin-dependent protein kinase II substrate motif;Chk1 kinase substrate motif;G protein-coupled receptor kinase 1 substrate motif;New PKA kinase substrate motif_KxxS;PKA kinase substrate motif;PKC kinase substrate motif
TKDHFNYLNMFKNMSSYLTGRVDDDKGEGMV	PF3D7_0103300	conserved Plasmodium protein, unknown function	S	492	NaN	NaN	NaN	NaN	NaN	NaN	NaN	NaN	NaN	NaN	-1.35667	-1.33187	-1.54245	-1.233	-1.266	-1.60882	-0.944765	-0.936194	-0.799034	-0.837071	NaN	0		-0.0410554	0.100652		3	___1	0.499983	5.46991e-06	131.48	90.931	131.48	-0.091659	7.17762	Casein kinase I substrate motif;Casein kinase II substrate motif;MDC1 BRCT domain binding motif;PKA kinase substrate motif;Plk1 PBD domain binding motif
KRELNQNSLLKVKVKSEEYEESSVKGDTKDH	PF3D7_0103300	conserved Plasmodium protein, unknown function	S	465	2.0665	2.00411	2.02429	1.74695	1.76621	1.72414	3.21054	3.22994	2.54386	2.55381	2.88997	2.95771	2.91349	2.76948	2.73204	2.79564	3.16365	3.14046	3.03189	3.00878	0.285872	2.2298	+	0.154669	1.53202	+	3	___1	1	2.44367e-11	201.57	151.58	197.49	0.15782	8.9113	acidic-plus-1-2 pSTxxED;acidic-plus-2;acidic-plus-2 pSxE;acidic-plus-2 pSxE/D;acidic-plus-2-4 pSTxxED;basic-minus-acidic-plus KRxSTxED;Casein kinase II substrate motif;G protein-coupled receptor kinase 1 substrate motif;New PKA kinase substrate motif_KxxS;PKA kinase substrate motif;PKC kinase substrate motif
NSLLKVKVKSEEYEESSVKGDTKDHFNYLNM	PF3D7_0103300	conserved Plasmodium protein, unknown function	S	471	0.953802	0.780905	0.831324	1.0591	0.967279	1.08322	1.40269	1.41775	1.86296	1.91705	0.41246	0.265993	0.338558	0.332762	-0.00170708	0.223127	0.416363	0.386089	0.324011	0.210012	-0.181189	0.996885		0.154277	0.542809		4	___1	0.606924	5.75068e-06	147.67	122.77	79.783	0.11314	8.49376	b-Adrenergic Receptor kinase substrate motif
SLLKVKVKSEEYEESSVKGDTKDHFNYLNMF	PF3D7_0103300	conserved Plasmodium protein, unknown function	S	472	2.02032	1.93468	1.9029	2.04996	2.04119	2.09339	2.22042	2.21153	2.81917	2.85828	1.76185	1.73459	1.69853	1.81498	1.65715	1.74914	1.8892	1.8575	1.87976	1.80429	-0.108878	0.974468		-0.00876427	0.0578491		3	___1	0.988201	4.97974e-06	151.48	107.19	114.59	0.12944	8.35946	Casein kinase I substrate motif;MDC1 BRCT domain binding motif;PKA kinase substrate motif;PKC kinase substrate motif;Plk1 PBD domain binding motif
KWFCRYCSENINENNSNHNEQRTVLQNVINK	PF3D7_0104100	conserved Plasmodium membrane protein, unknown function	S	139	0.278408	0.663	0.628309	0.353745	0.33342	0.35837	0.826528	0.876158	0.826174	0.798555	0.684851	0.641199	0.473635	0.603533	0.505783	0.29954	0.798532	0.469683	0.415587	0.431999	0.174728	0.535368		0.130276	0.444811		3	___1	1	8.24033e-116	258.5	229.73	258.5	0.25658	8.70733	Casein kinase I substrate motif
VVDLSKNEQNAWHAHSLKNVKPEDTPNTEHV	PF3D7_0104200	StAR-related lipid transfer protein	S	408	-4.71358	-4.12503	-4.07808	-3.84715	-4.13285	-4.38751	-3.82961	-4.14378	-4.54683	-4.61937	NaN	NaN	NaN	NaN	NaN	NaN	NaN	NaN	NaN	NaN	-0.183058	0.259262		NaN	0		4	___1	1	0.00823865	53.403	39.146	53.403	0.69522	6.95097	PKA kinase substrate motif;PKC kinase substrate motif
NNDKENTASFIKTGESYDGNNVQAQAQAQAQ	PF3D7_0104200	StAR-related lipid transfer protein	S	112	NaN	NaN	NaN	NaN	NaN	NaN	NaN	NaN	NaN	NaN	-3.15606	-3.37784	-3.0318	-3.31853	-3.55837	-3.05413	-3.35317	-3.40726	-3.12357	-3.11472	NaN	0		0.12178	0.249345		3	___1	0.823181	8.93245e-11	106.41	100.92	106.41	1.0229	7.20137	acidic-plus-2;acidic-plus-2 pSxD;acidic-plus-2 pSxE/D;b-Adrenergic Receptor kinase substrate motif;PKA kinase substrate motif
NIFHPKKKNKDEFIGSFKNNSSYVINDEDDE	PF3D7_0104300	ubiquitin carboxyl-terminal hydrolase 1, putative	S	2724	-0.941174	-0.959259	-0.955955	-1.22623	-1.23721	-1.18996	0.472342	0.47064	-0.566818	-0.357435	0.115807	-0.0432892	0.0378418	-1.15972	-1.13349	-1.14065	0.0804596	0.0285816	-0.25005	-0.205219	0.265675	2.48025	+	1.18141	2.80919	+	3	___1	1	0.00213517	98.531	64.152	94.728	0.028822	8.45684	PKA kinase substrate motif;PKC kinase substrate motif
YNNNNDENNNYKDIVSNYDNNYEYDKKNKNK	PF3D7_0104300	ubiquitin carboxyl-terminal hydrolase 1, putative	S	609	-0.957932	-1.32761	-1.09887	-0.855144	-0.882767	-0.81262	-0.911135	-0.76474	-0.470852	-0.674683	-0.323257	-0.261967	-0.100702	-0.693077	-0.760061	-0.315248	0.0539227	0.0657482	-0.0842629	-0.0719948	-0.277962	0.897328		0.36082	0.844061		3	___1	0.999981	9.46937e-05	106.94	84.292	93.684	0.1001	7.56641	acidic-plus-3 pSTxxED;Casein kinase I substrate motif;Casein kinase II substrate motif;PKA kinase substrate motif;Pyruvate dehydrogenase kinase substrate motif
DNIHTYIVETRKDKYSPSDHEKQNSFIKERV	PF3D7_0104300	ubiquitin carboxyl-terminal hydrolase 1, putative	S	1103	-2.67843	-2.71577	-2.47846	-2.17749	-2.44607	-2.3672	-2.21674	-2.27408	-1.77649	-2.02465	-1.85619	-3.76692	-2.08201	-4.89217	-4.55519	-0.956287	-1.05236	-0.0470638	-0.59288	-0.901161	-0.293963	0.944742		0.899511	0.23249		3	___1	0.983079	0.00635354	101.36	56.027	101.36	-0.58905	8.20132	acidic-plus-3 pSTxxED;Casein kinase I substrate motif;Casein kinase II substrate motif;CDK kinase substrate motif_minimal;CDK kinase substrate motif_minimal_pS;ERK1,2 kinase substrate motif;GSK-3, ERK1, ERK2, CDK5 substrate motif;New PKA kinase substrate motif_KxS;PKA kinase substrate motif;PKC kinase substrate motif;Pyruvate dehydrogenase kinase substrate motif;WW domain binding motif
IHTYIVETRKDKYSPSDHEKQNSFIKERVLH	PF3D7_0104300	ubiquitin carboxyl-terminal hydrolase 1, putative	S	1105	2.90585	2.90498	2.90621	2.89672	2.81661	2.78717	3.67	3.688	3.85559	3.83324	4.35374	4.32732	4.2769	3.17333	3.14171	3.42248	4.63933	4.57193	4.5777	4.58956	0.0721785	0.800633		1.07348	2.14244	+	3	___1	0.999988	0.000226787	190.57	140.1	134.84	-0.031288	9.2065	acidic-plus-3 pSTxxED;Casein kinase II substrate motif;DNA dependent Protein kinase substrate motif;PKA kinase substrate motif
NEEFIEKDQSTSIIGSLGQDDSFDKISHKNT	PF3D7_0104300	ubiquitin carboxyl-terminal hydrolase 1, putative	S	2921	NaN	NaN	NaN	NaN	NaN	NaN	NaN	NaN	NaN	NaN	-1.32017	-1.41833	-1.43545	-1.89864	-2.31388	-2.21521	-1.48922	-1.46504	-1.48313	-1.57922	NaN	0		0.751258	1.54077	+	2	___1	1	1.00902e-07	164.53	127.89	121.44	0.9425	8.23905	MAPKAPK2 kinase substrate motif
SIIGSLGQDDSFDKISHKNTHFDHHKNNPSD	PF3D7_0104300	ubiquitin carboxyl-terminal hydrolase 1, putative	S	2932	1.47298	1.27596	1.48669	1.71324	1.62718	1.72245	1.71809	1.60381	2.60493	2.50078	-1.4628	-1.86399	-1.67138	-2.03401	-1.7547	-1.94531	-1.54431	-1.18172	-1.37515	-1.31064	-0.275747	1.18105		0.245281	0.644746		4	___1	0.999711	3.17548e-16	232.2	210.08	232.2	-0.51515	8.42177	Casein kinase I substrate motif;G protein-coupled receptor kinase 1 substrate motif;New PKA kinase substrate motif_KxS;PKA kinase substrate motif;PKC kinase substrate motif
NNSSIHDDNSKKEKFSDNEKYHERAEEEIVS	PF3D7_0104300	ubiquitin carboxyl-terminal hydrolase 1, putative	S	1197	4.10363	4.16416	4.04802	4.10643	4.00232	4.15424	5.02574	5.00427	5.17618	5.28801	4.93714	4.91026	4.91785	3.68785	3.6447	3.65118	5.03856	4.89421	4.84733	4.81267	0.0176112	0.106275		1.26051	3.81294	+	4	___1	1	0.000648188	140.24	71.351	48.004	0.077094	9.27326	acidic-plus-3 pSTxxED;Casein kinase I substrate motif;Casein kinase II substrate motif;New PKA kinase substrate motif_KxS;PKA kinase substrate motif;PKC kinase substrate motif
INNHNDNNFNVNKELSINDNVYENFIREYKN	PF3D7_0104300	ubiquitin carboxyl-terminal hydrolase 1, putative	S	661	-1.5207	-1.57788	-1.47926	-1.75676	-1.42147	-1.79082	-0.828316	-0.769249	-0.976314	-1.31587	1.40045	1.39668	1.48503	0.6451	0.5728	1.29252	1.32621	1.4191	1.46611	1.36999	0.130405	0.403704		0.590581	0.904426		2	___1	1	2.16137e-53	255.72	221.41	113.59	0.1156	7.82478	acidic-plus-3 pSTxxED;Calmodulin-dependent protein kinase II substrate motif;Casein kinase II substrate motif;Chk1 kinase substrate motif;New PKA kinase substrate motif_KxxS;Phosphorylase kinase substrate motif;PKA kinase substrate motif;PKC kinase substrate motif;Plk1 kinase substrate motif;Pyruvate dehydrogenase kinase substrate motif
IKVENNYDNKKEMNNSDELNGNNNNNNNKNN	PF3D7_0104300	ubiquitin carboxyl-terminal hydrolase 1, putative	S	1692	NaN	NaN	NaN	NaN	NaN	NaN	NaN	NaN	NaN	NaN	-0.604656	-0.697197	-0.464479	-1.19622	-1.33241	-1.5191	-0.748487	-0.898266	-0.763659	-0.745449	NaN	0		0.760466	1.65189	+	3	___1	1	3.03966e-08	199.08	181.25	67.864	-0.96321	7.58616	acidic-plus-1-2 pSTxxED;acidic-plus-2;acidic-plus-2 pSxE;acidic-plus-2 pSxE/D;Casein kinase II substrate motif
ENNINKFILNAHEGLSKKMLSYHMDEQEDVQ	PF3D7_0104300	ubiquitin carboxyl-terminal hydrolase 1, putative	S	725	NaN	NaN	NaN	NaN	NaN	NaN	NaN	NaN	NaN	NaN	-3.05146	-2.81772	-2.91917	-3.46378	-3.88812	-3.37908	-3.25423	-3.32879	-3.46865	-3.42557	NaN	0		0.647544	1.19748		3	___1	1	0.00104122	78.486	51.888	78.486	0.10319	6.68432	Casein kinase I substrate motif;PKA kinase substrate motif;PKC kinase substrate motif
DKDKDNYNNKDKFLPSDQAFHYDNRKAKKKN	PF3D7_0104300	ubiquitin carboxyl-terminal hydrolase 1, putative	S	1328	1.61037	1.5661	1.47164	1.53729	1.51011	1.54108	2.05999	2.07602	2.00158	2.12732	1.47557	1.38987	1.51038	0.641106	0.600185	0.681685	2.17113	2.13057	1.94598	1.98642	0.0198739	0.165513		0.817613	2.56311	+	3	___1	1	1.79568e-06	176.81	147.53	165.8	-0.084596	8.67983	DNA dependent Protein kinase substrate motif;PKA kinase substrate motif
NNDDMEEMTRFSNNNSVLQKKKQNKKKKNEQ	PF3D7_0104300	ubiquitin carboxyl-terminal hydrolase 1, putative	S	838	NaN	NaN	NaN	NaN	NaN	NaN	NaN	NaN	NaN	NaN	-1.15565	-1.45449	-1.31895	-1.95826	-2.12203	-1.54872	-1.08916	-1.12902	-1.15301	-1.13942	NaN	0		0.566644	1.0113		2	___1	0.998691	0.00996917	85.845	51.959	85.845	-0.10199	7.05698	MAPKAPK2 kinase substrate motif
INKNYDNDNKGLEFFSNNFFHIKKFIEKKEN	PF3D7_0104300	ubiquitin carboxyl-terminal hydrolase 1, putative	S	1567	0.256885	0.214344	0.298908	0.248121	0.265156	0.324774	-0.599874	-0.500187	0.00623512	-0.148171	0.50218	0.647215	0.851639	0.0128441	-0.0694637	-0.183536	0.148979	0.0317383	0.368874	0.532398	-0.0226377	0.243374		0.747063	1.63129	+	3	___1	1	7.99953e-05	155.92	108.38	91.207	-0.077184	7.80648	Casein kinase I substrate motif
KIIQHDKGVEYETTNSKHLLHKNINNIYNQS	PF3D7_0104300	ubiquitin carboxyl-terminal hydrolase 1, putative	S	1017	NaN	NaN	NaN	NaN	NaN	NaN	NaN	NaN	NaN	NaN	0.700525	0.658867	0.742205	0.239414	0.250618	-0.0807304	0.925283	0.768471	0.840933	0.849011	NaN	0		0.564098	1.43449	+	2	___1	0.999825	3.70383e-06	152.85	112.27	128.28	0.43291	7.52453
KKERLLHNKHFKETDSEEDQNNKKNKNNIYL	PF3D7_0104300	ubiquitin carboxyl-terminal hydrolase 1, putative	S	1412	NaN	NaN	NaN	NaN	NaN	NaN	NaN	NaN	NaN	NaN	-1.08441	-1.43502	-0.848648	-2.64624	-2.89391	-2.00014	-1.56737	-1.17303	-1.12848	-1.47674	NaN	0		1.39074	1.31868	+	4	___1	1	6.40655e-05	139.04	50.78	89.468	-0.10647	9.06937	acidic-plus-1-2 pSTxxED;acidic-plus-2;acidic-plus-2 pSxE;acidic-plus-2 pSxE/D;acidic-plus-2-3 pSTxxED;acidic-plus-3 pSTxxED;b-Adrenergic Receptor kinase substrate motif;Casein kinase I substrate motif;Casein kinase II substrate motif;G protein-coupled receptor kinase 1 substrate motif;PKA kinase substrate motif;Pyruvate dehydrogenase kinase substrate motif
EQNKDNILTKNSKHNSTHTINCKNKKDLKNL	PF3D7_0104300	ubiquitin carboxyl-terminal hydrolase 1, putative	S	867	-3.94938	-3.77193	-3.60763	-4.0504	-3.91815	-4.19525	-2.14875	-2.14063	-3.87585	-3.61844	NaN	NaN	NaN	NaN	NaN	NaN	NaN	NaN	NaN	NaN	0.278292	0.796209		NaN	0		3	___1	0.621501	0.0031849	76.522	66.518	66.498	-0.13239	6.49027	Casein kinase I substrate motif;Casein kinase II substrate motif;MAPKAPK2 kinase substrate motif;New PKA kinase substrate motif_KxxS;PKA kinase substrate motif;PKC kinase substrate motif
HKNTFDPFFEKHSNNSLMDSGDDYLCDMNNL	PF3D7_0104300	ubiquitin carboxyl-terminal hydrolase 1, putative	S	2005	NaN	NaN	NaN	NaN	NaN	NaN	NaN	NaN	NaN	NaN	-2.60318	-2.90123	-2.47599	-2.91298	-3.48501	-2.74054	-2.53816	-2.42571	-2.44145	-2.43564	NaN	0		0.386043	0.563709		4	___1	0.964266	0.000102381	79.512	70.348	53.968	0.4063	7.13754	acidic-plus-3 pSTxxED;Casein kinase II substrate motif;G protein-coupled receptor kinase 1 substrate motif;GSK3 kinase substrate motif;Pyruvate dehydrogenase kinase substrate motif
EKKENENVHMSKIENSQKEEELNHKRNNLNS	PF3D7_0104300	ubiquitin carboxyl-terminal hydrolase 1, putative	S	1593	-1.56406	-1.85904	-1.6716	-1.53223	-1.73543	-1.41801	-1.28686	-1.06743	-1.01157	-1.08297	0.186783	0.356289	0.356331	-0.490782	-0.452423	-0.297069	0.975346	0.916099	0.824263	0.859016	-0.136343	0.404113		0.713226	1.88882	+	4	___1	1	8.88958e-05	191.35	139.74	45.723	-0.17644	8.04638	acidic-plus-3 pSTxxED;acidic-plus-3-4 pSTxxEDED;ATM kinase substrate motif;Casein kinase II substrate motif;DNA dependent Protein kinase substrate motif;PKA kinase substrate motif;PKC kinase substrate motif
DDRMKDNISKINRYNSDDTYIKVENNYDNKK	PF3D7_0104300	ubiquitin carboxyl-terminal hydrolase 1, putative	S	1672	2.11905	2.12228	2.1811	2.0767	1.9953	1.9466	3.12911	3.1781	2.8318	2.78582	3.32854	3.30582	3.30282	2.14609	2.24002	2.23626	3.09546	3.11633	3.00519	3.02694	0.134609	1.0526		1.10494	3.08353	+	3	___1	0.999766	3.36175e-07	192.15	139.87	82.102	0.022566	9.05046	14-3-3 domain binding motif;acidic-plus-1-2 pSTxxED;acidic-plus-2;acidic-plus-2 pSxD;acidic-plus-2 pSxE/D;Calmodulin-dependent protein kinase II substrate motif;Calmodulin-dependent protein kinase IV substrate motif;Casein kinase I substrate motif;Casein kinase II substrate motif;Chk1 kinase substrate motif;New PKA kinase substrate motif_RxxS;PKA kinase substrate motif;PKC kinase substrate motif
KKKKKSTINNFHRINSNGPHTNEEFIEKDQS	PF3D7_0104300	ubiquitin carboxyl-terminal hydrolase 1, putative	S	2900	3.1965	3.20366	3.19112	3.04378	3.12056	3.07171	4.04698	4.11374	3.75758	3.76349	4.26123	4.35227	4.29084	3.13946	3.03844	3.06404	4.4424	4.45859	4.40381	4.30875	0.118408	1.4569	+	1.2208	2.95964	+	3	___1	1	8.27796e-10	297.29	219.27	80.362	0.091407	9.13248	14-3-3 domain binding motif;Calmodulin-dependent protein kinase II substrate motif;Calmodulin-dependent protein kinase IV substrate motif;New PKA kinase substrate motif_RxxS;PKA kinase substrate motif;PKC kinase substrate motif
HNQDNRLSFTYMKKMSLSNSSINNKQDKHED	PF3D7_0104300	ubiquitin carboxyl-terminal hydrolase 1, putative	S	2281	-0.0104427	-0.088768	0.0663548	0.00913238	-0.0127029	-0.0155201	0.744188	0.762232	0.685076	0.591408	1.54361	1.51414	1.60568	0.319361	0.324287	0.27672	1.35695	1.27821	1.32944	1.25914	-0.00458845	0.0320778		1.24769	3.21216	+	3	___1	0.997646	1.86328e-05	138.57	54.283	72.898	-0.3141	8.23664	Casein kinase II substrate motif;G protein-coupled receptor kinase 1 substrate motif;GSK3 kinase substrate motif;New PKA kinase substrate motif_KKxS;New PKA kinase substrate motif_KxS;New PKA kinase substrate motif_KxxS;Phosphorylase kinase substrate motif;PKA kinase substrate motif;PKC kinase substrate motif
QDNRLSFTYMKKMSLSNSSINNKQDKHEDQN	PF3D7_0104300	ubiquitin carboxyl-terminal hydrolase 1, putative	S	2283	NaN	NaN	NaN	NaN	NaN	NaN	NaN	NaN	NaN	NaN	-0.87261	-1.0949	-0.827122	-1.99162	-1.74957	-1.91931	-1.18392	-1.14289	-1.1584	-1.09032	NaN	0		0.955289	1.88992	+	3	___1	0.648069	0.000165961	130.72	88.508	130.72	0.2031	7.28621	Casein kinase I substrate motif;Casein kinase II substrate motif;PKA kinase substrate motif
EGQVSKNNKNKKKKNSQRDYSLNKSTKEKGV	PF3D7_0104300	ubiquitin carboxyl-terminal hydrolase 1, putative	S	1381	-2.84525	-3.07482	-3.09305	-3.41367	-3.17469	-3.01189	-1.69704	-1.48695	-2.2643	-2.43689	-2.74987	-2.68244	-2.18974	-3.66406	-4.60122	-3.75423	-2.19304	-2.14061	-2.65555	-2.64174	0.19571	0.522388		1.46582	1.28673		4	___1	1	0.000100194	130.07	84.811	130.07	0.20752	7.67454	acidic-plus-3 pSTxxED;ATM kinase substrate motif;Casein kinase II substrate motif;DNA dependent Protein kinase substrate motif;New PKA kinase substrate motif_KKxS;New PKA kinase substrate motif_KxS;New PKA kinase substrate motif_KxxS;Pim1 kinase substrate sequence;PKA kinase substrate motif;PKC kinase substrate motif;Pyruvate dehydrogenase kinase substrate motif
KNNKNKKKKNSQRDYSLNKSTKEKGVKKERL	PF3D7_0104300	ubiquitin carboxyl-terminal hydrolase 1, putative	S	1386	-0.69755	-0.636173	-0.580393	-0.61602	-0.683024	-0.655212	-0.242031	-0.195564	-0.4722	-0.581392	-0.843225	-1.04473	-0.670265	-1.81353	-1.90871	-1.58152	-0.206282	-0.372301	-0.713972	-0.60478	0.0133801	0.116709		0.915181	1.6138	+	3	___1	0.99998	0.000703166	94.09	54.871	94.09	0.31611	8.12044	14-3-3 domain binding motif;Calmodulin-dependent protein kinase II substrate motif;G protein-coupled receptor kinase 1 substrate motif;GSK3 kinase substrate motif;New PKA kinase substrate motif_RxxS;Phosphorylase kinase substrate motif;PKA kinase substrate motif;PKC kinase substrate motif
YDKKKKKKNTLETYDSDTKNSDIFINTGFLP	PF3D7_0104300	ubiquitin carboxyl-terminal hydrolase 1, putative	S	281	-0.312092	-0.358833	-0.255897	-0.0129452	-0.227974	-0.143526	0.0112	0.0443955	0.175177	0.0737038	-1.22153	-1.05982	-1.16277	-1.62289	-1.60937	-1.64433	-1.68404	-1.50394	-1.51899	-1.38377	-0.180792	0.918067		0.477488	1.9959	+	3	___1	0.994123	2.23594e-09	142.37	125.57	84.842	0.086322	8.279	b-Adrenergic Receptor kinase substrate motif;Casein kinase II substrate motif
LNYVHNSFDTHPKKWSHHSLPDNYEGEKKKK	PF3D7_0104300	ubiquitin carboxyl-terminal hydrolase 1, putative	S	503	-1.25072	-1.44412	-1.15954	-1.47975	-1.31091	-1.22763	-1.01604	-0.89048	-1.18805	-1.20509	-0.137712	0.00448227	-0.124218	-0.780233	-0.58221	-0.97201	0.0304813	0.242517	0.19002	0.378843	0.0546398	0.171447		0.692335	1.53228	+	4	___1	0.999999	1.26946e-05	162.33	110.84	162.33	0.29482	8.3748	Casein kinase I substrate motif;Casein kinase II substrate motif;New PKA kinase substrate motif_KKxS;New PKA kinase substrate motif_KxS;New PKA kinase substrate motif_KxxS;PKA kinase substrate motif;PKC kinase substrate motif
VHNSFDTHPKKWSHHSLPDNYEGEKKKKKNK	PF3D7_0104300	ubiquitin carboxyl-terminal hydrolase 1, putative	S	506	1.29003	1.36163	1.44772	1.21084	1.18643	1.12212	1.91103	1.93769	1.68531	1.58128	1.84112	1.89885	1.8944	1.25666	1.24119	1.2987	1.97245	2.14671	2.12401	2.21659	0.193329	1.17424		0.612606	2.76985	+	4	___1	0.999994	2.27646e-05	177.6	132.16	162.33	0.29482	8.73529	acidic-plus-3 pSTxxED;Casein kinase II substrate motif;Pyruvate dehydrogenase kinase substrate motif
NNKYDNTNDYLDDLESFEYNKTKKKKKKKND	PF3D7_0104300	ubiquitin carboxyl-terminal hydrolase 1, putative	S	438	1.41951	1.40185	1.30749	1.09665	1.11141	1.06861	2.4699	2.52709	1.98836	1.93731	3.51527	3.63077	3.55287	2.3943	2.68222	2.09437	3.82242	3.71099	3.80757	3.76111	0.284059	1.78204	+	1.17601	1.67814	+	2	___1	1	8.14532e-63	396.72	342.62	396.72	0.20605	9.03659	acidic-plus-2;acidic-plus-2 pSxE;acidic-plus-2 pSxE/D;b-Adrenergic Receptor kinase substrate motif;Casein kinase I substrate motif;Casein kinase II substrate motif
KFILNAHEGLSKKMLSYHMDEQEDVQGMKSI	PF3D7_0104300	ubiquitin carboxyl-terminal hydrolase 1, putative	S	730	0.244373	0.380743	0.22929	0.136242	0.241045	0.0728264	0.999382	1.08414	0.543604	0.512463	2.60394	2.77072	2.51096	1.65794	1.83918	1.16325	2.9076	2.72551	2.63949	2.75236	0.134764	0.723524		1.07509	1.42004	+	3	___1	1	1.45471e-11	270.08	241.5	270.08	-0.46594	8.52769	New PKA kinase substrate motif_KxxS;PKA kinase substrate motif;PKC kinase substrate motif
LSYHMDEQEDVQGMKSIEDDNKGGDNKGGDN	PF3D7_0104300	ubiquitin carboxyl-terminal hydrolase 1, putative	S	744	1.18324	1.31175	1.0063	0.576132	0.650951	0.734409	2.575	2.2827	1.55362	1.73713	3.25695	3.41643	3.18958	2.28439	2.30437	1.78491	3.3473	3.05073	3.09296	3.15983	0.513268	1.44749	+	1.1631	1.62325	+	2	___1	1	3.35069e-05	150.53	46.729	81.525	0.14697	8.79207	acidic-plus-2;acidic-plus-2 pSxE;acidic-plus-2 pSxE/D;acidic-plus-2-3 pSTxxED;acidic-plus-2-4 pSTxxED;acidic-plus-3 pSTxxED;acidic-plus-3-4 pSTxxEDED;basic-minus-acidic-plus KRxSTxED;Casein kinase II substrate motif;Pyruvate dehydrogenase kinase substrate motif
NHANRVSRMNHANRVSPNNIEDIRMGGVKIK	PF3D7_0104300	ubiquitin carboxyl-terminal hydrolase 1, putative	S	3130	-3.02021	-2.80361	-2.78965	-2.80339	-2.68209	-2.70899	-2.254	-2.4004	-2.86514	-2.89959	-0.846882	-0.825056	-0.63415	-1.63914	-1.35446	-1.50931	-0.501864	-0.516644	-0.636244	-0.640593	-0.13967	0.6285		0.732276	1.6884	+	4	___1	1	3.35003e-05	109.03	83.468	78.088	0.0083589	7.4508	CDK kinase substrate motif_minimal;CDK kinase substrate motif_minimal_pS;ERK1,2 kinase substrate motif;GSK-3, ERK1, ERK2, CDK5 substrate motif;New PKA kinase substrate motif_RxS;PKA kinase substrate motif;PKA kinase substrate motif_RxS;PKC kinase substrate motif;WW domain binding motif
HNNSSVNNNFNKMNHSISEKMGKNKNDNIFS	PF3D7_0104300	ubiquitin carboxyl-terminal hydrolase 1, putative	S	2578	-0.0396099	-0.0457325	-0.0798245	-0.634441	-0.86573	-0.589031	0.960978	1.02709	-0.33672	-0.361746	2.98265	3.00714	2.95029	1.78253	1.81197	1.80939	3.39691	3.39634	3.0998	3.04046	0.641345	1.75101	+	1.17873	3.58705	+	3	___1	0.999992	0.000299567	143.97	70.475	102.4	0.08686	8.37177	acidic-plus-3 pSTxxED;Casein kinase II substrate motif;PKA kinase substrate motif
NSSVNNNFNKMNHSISEKMGKNKNDNIFSFL	PF3D7_0104300	ubiquitin carboxyl-terminal hydrolase 1, putative	S	2580	NaN	NaN	NaN	NaN	NaN	NaN	NaN	NaN	NaN	NaN	-2.65905	-2.47149	-2.56013	-3.60456	-3.5265	-3.26888	-2.26991	-2.35037	-2.28938	-2.65005	NaN	0		0.90309	1.80064	+	2	___1	0.99767	0.00262884	106.29	69.179	106.29	-0.059786	6.55701	G protein-coupled receptor kinase 1 substrate motif;PKA kinase substrate motif;PKC kinase substrate motif
KNNYDYNNNKNDDDDSINVSSSLKGIHKNTF	PF3D7_0104300	ubiquitin carboxyl-terminal hydrolase 1, putative	S	1979	-0.364658	-0.874737	-0.687286	-0.392813	-0.50202	-0.367868	0.165031	0.501495	0.939173	0.681803	2.48751	2.19797	2.52693	1.52482	1.64139	1.70572	2.84047	2.90105	2.90605	2.89678	-0.221327	0.539893		0.780162	1.66639	+	3	___1	1	4.47283e-13	313.26	230.18	254.43	0.50439	8.62678	b-Adrenergic Receptor kinase substrate motif;Casein kinase I substrate motif;G protein-coupled receptor kinase 1 substrate motif;GSK3 kinase substrate motif
DEDKVSSKYLEYKNDSTSHMKKKKDEGSNRK	PF3D7_0104300	ubiquitin carboxyl-terminal hydrolase 1, putative	S	159	-0.768005	-0.676786	-0.681505	-1.04418	-0.902763	-0.870018	-0.130531	-0.0319824	-0.603899	-0.837633	0.901011	0.937645	0.859043	-0.1106	0.017601	0.314348	1.06951	1.02663	0.85228	0.863129	0.230221	1.19519		0.82545	1.63508	+	2	___1	0.974619	0.00439394	90.05	58.977	83.397	0.29499	7.68572	b-Adrenergic Receptor kinase substrate motif;Casein kinase II substrate motif;New PKA kinase substrate motif_KxxS;PKA kinase substrate motif;PKC kinase substrate motif
DDDYYDDNNYYHKNHSDSINNSINYNDIHRK	PF3D7_0104300	ubiquitin carboxyl-terminal hydrolase 1, putative	S	225	0.291605	0.343944	0.479139	0.581974	0.431677	0.351847	0.909977	0.807312	1.00575	0.801968	1.22738	1.18205	1.25552	0.264357	0.397518	0.733574	1.72518	1.60792	1.54736	1.56517	-0.0836029	0.355967		0.756502	1.47972	+	4	___1	1	4.07984e-11	193.76	177.65	167.72	-0.32139	9.09465	Casein kinase II substrate motif;New PKA kinase substrate motif_KxxS;PKA kinase substrate motif;PKC kinase substrate motif
DYYDDNNYYHKNHSDSINNSINYNDIHRKEK	PF3D7_0104300	ubiquitin carboxyl-terminal hydrolase 1, putative	S	227	-1.79501	-1.81059	-1.68967	-1.45673	-1.66811	-1.59065	-1.27898	-1.1269	-1.16578	-1.4538	NaN	NaN	NaN	NaN	NaN	NaN	NaN	NaN	NaN	NaN	-0.193261	0.933369		NaN	0		4	___1	1	1.28091e-05	167.72	157.83	167.72	-0.32139	8.9036	b-Adrenergic Receptor kinase substrate motif;Casein kinase I substrate motif;G protein-coupled receptor kinase 1 substrate motif;GSK3 kinase substrate motif
DNVYENFIREYKNLQSLFSYNKNKIEDHFNP	PF3D7_0104300	ubiquitin carboxyl-terminal hydrolase 1, putative	S	679	0.147562	-0.0254803	0.0102749	-0.19581	-0.196705	-0.213703	0.520536	0.792559	-0.195284	-0.168839	1.56651	1.48721	1.47324	0.387485	0.365242	0.525805	1.89742	1.88596	1.78825	1.77001	0.246192	1.36203	+	1.08281	2.54384	+	2	___1	0.999994	1.78781e-22	212.27	167.11	172.76	0.24055	8.04112	Casein kinase I substrate motif;Casein kinase II substrate motif;PKA kinase substrate motif
YENFIREYKNLQSLFSYNKNKIEDHFNPLTR	PF3D7_0104300	ubiquitin carboxyl-terminal hydrolase 1, putative	S	682	-1.47986	-1.38492	-1.68683	-1.77383	-1.78983	-1.93929	-0.880249	-0.835852	-1.30014	-1.41507	0.241943	0.245058	0.0561009	-0.816475	-0.653154	-0.661465	0.129751	0.161484	0.180466	0.154223	0.317113	1.03566		0.891399	2.07802	+	2	___1	0.999994	6.52504e-07	180.2	135.04	180.2	-0.017811	7.47252
LYQEKNNIHNQDNRLSFTYMKKMSLSNSSIN	PF3D7_0104300	ubiquitin carboxyl-terminal hydrolase 1, putative	S	2273	0.508476	0.29142	0.510759	0.296923	0.25058	0.297216	1.40862	1.4808	0.617273	0.53225	1.98011	1.87747	1.92632	0.812016	0.812145	0.80179	2.1259	2.21056	1.84088	1.89454	0.155312	0.764511		1.11931	3.1488	+	4	___1	0.999401	6.44039e-06	162.33	137.54	162.33	-0.087405	8.24812	Casein kinase II substrate motif;New PKA kinase substrate motif_RxS;PKA kinase substrate motif;PKA kinase substrate motif_RxS;PKC kinase substrate motif
FYSIDKNNLDEQDLFSNQEALTILKNFAKEN	PF3D7_0104300	ubiquitin carboxyl-terminal hydrolase 1, putative	S	546	NaN	NaN	NaN	NaN	NaN	NaN	NaN	NaN	NaN	NaN	-2.54226	-2.30885	-2.33743	-2.69627	-3.05165	-2.81036	-1.99853	-1.88425	-1.90283	-1.97697	NaN	0		0.456576	1.15261		2	___1	0.995173	0.000310267	128.31	99.507	128.31	0.5303	6.64518	acidic-plus-3 pSTxxED;Casein kinase I substrate motif;Casein kinase II substrate motif;G protein-coupled receptor kinase 1 substrate motif
NDNIFSFLKSTKNNMSFDQNGRLVNSNINYM	PF3D7_0104300	ubiquitin carboxyl-terminal hydrolase 1, putative	S	2603	0.865301	0.873398	0.983074	0.611002	0.688896	0.603973	1.82427	1.76185	0.992519	1.16222	1.70794	1.79542	1.74358	0.987684	0.985828	1.12518	1.87006	1.88309	1.85165	1.75849	0.272634	1.55074	+	0.71608	2.27027	+	2	___1	1	5.33302e-06	146.16	88.378	84.365	-0.4326	8.3095	acidic-plus-2;acidic-plus-2 pSxD;acidic-plus-2 pSxE/D;PKA kinase substrate motif
MDESIHKNNNDNNMNSNKNNNDNNMNSNNNN	PF3D7_0104300	ubiquitin carboxyl-terminal hydrolase 1, putative	S	904	0.905903	0.941509	0.963677	1.00377	1.01301	0.94397	0.263063	0.275843	0.668095	0.728916	0.602297	0.454868	0.446566	-0.082859	0.0497036	-0.0183601	0.247326	0.134191	0.398138	0.473513	-0.049888	0.677005		0.518415	1.83438	+	2	___1	1	6.14577e-26	227.93	169.66	133.32	-0.47409	7.80943	PKA kinase substrate motif;PKC kinase substrate motif
NSSYVINDEDDEHYISYDDMFRNYDSDDDSN	PF3D7_0104300	ubiquitin carboxyl-terminal hydrolase 1, putative	S	2743	NaN	NaN	NaN	NaN	NaN	NaN	NaN	NaN	NaN	NaN	-1.28103	-1.59457	-1.31109	-1.52824	-1.59274	-0.941696	-1.00739	-1.22563	-1.15126	-1.16845	NaN	0		-0.0413424	0.0585511		3	___1	0.937049	0.000213083	70.647	58.301	70.647	0.89735	6.99014	acidic-plus-2;acidic-plus-2 pSxD;acidic-plus-2 pSxE/D;acidic-plus-2-3 pSTxxED;acidic-plus-3 pSTxxED;Casein kinase II substrate motif;Pyruvate dehydrogenase kinase substrate motif
LVNEHTIRKNTNRRNSLYAYPTQNRISDQME	PF3D7_0104300	ubiquitin carboxyl-terminal hydrolase 1, putative	S	2995	-3.22885	-3.19744	-3.22465	-2.75614	-2.97907	-3.34071	-2.7115	-2.39972	-2.60225	-2.75875	-1.20361	-1.05591	-1.30013	-1.78094	-1.80879	-2.08332	-0.961952	-1.21156	-1.40582	-1.2438	-0.19167	0.422518		0.704469	1.55715	+	3	___1	0.999999	4.0384e-05	160.63	144.27	160.63	0.22022	7.48818	14-3-3 domain binding motif;Aurora-A kinase substrate motif;Calmodulin-dependent protein kinase II substrate motif;New PKA kinase substrate motif_RRxS;New PKA kinase substrate motif_RxS;New PKA kinase substrate motif_RxxS;PAK2 kinase substrate motif;Phosphorylase kinase substrate motif;PKA kinase substrate motif;PKA kinase substrate motif_RRxS;PKA kinase substrate motif_RxS;PKC epsilon kinase sub…
YDSDDDSNISNSKNTSENFNVKDFITNLHFA	PF3D7_0104300	ubiquitin carboxyl-terminal hydrolase 1, putative	S	2766	NaN	NaN	NaN	NaN	NaN	NaN	NaN	NaN	NaN	NaN	-1.45036	-1.69907	-1.70234	-2.45105	-2.4835	-2.11956	-1.85013	-1.47433	-1.71709	-1.38072	NaN	0		0.734116	1.44399	+	2	___1	0.957963	0.0106669	69.672	34.258	69.672	-0.28037	6.69699	G protein-coupled receptor kinase 1 substrate motif;MAPKAPK2 kinase substrate motif;New PKA kinase substrate motif_KxxS;PKA kinase substrate motif;PKC kinase substrate motif
MMKNVKHMKNIKQHCSNDDYSTSKYEELVNE	PF3D7_0104300	ubiquitin carboxyl-terminal hydrolase 1, putative	S	2968	-1.11163	-0.926071	-0.96818	-1.42994	-1.0357	-1.53078	0.0828743	0.00971794	-0.907246	-0.99938	1.62675	1.6519	1.59164	0.989149	0.949917	0.717701	2.02151	1.967	2.08194	2.14597	0.330177	0.751973		0.737843	1.87086	+	5	___1	1	9.38319e-13	177.6	165.4	145.65	0.046769	8.00381	acidic-plus-2;acidic-plus-2 pSxD;acidic-plus-2 pSxE/D;acidic-plus-2-3 pSTxxED;acidic-plus-3 pSTxxED;Casein kinase II substrate motif;PKA kinase substrate motif;Pyruvate dehydrogenase kinase substrate motif
SLSNTKKKINKRDIISYDNYIFEDEDKVSSK	PF3D7_0104300	ubiquitin carboxyl-terminal hydrolase 1, putative	S	136	1.47753	1.41646	1.40792	0.961727	1.00172	1.07082	2.45966	2.48995	1.49803	1.61676	2.51865	2.57876	2.57103	1.93605	1.92871	1.78554	2.69489	2.61414	2.68534	2.70761	0.422548	2.08229	+	0.672716	2.21922	+	3	___1	1	1.01365e-06	238.03	181.02	238.03	-0.090452	8.65082	acidic-plus-2;acidic-plus-2 pSxD;acidic-plus-2 pSxE/D;Casein kinase I substrate motif
IISYDNYIFEDEDKVSSKYLEYKNDSTSHMK	PF3D7_0104300	ubiquitin carboxyl-terminal hydrolase 1, putative	S	149	NaN	NaN	NaN	NaN	NaN	NaN	NaN	NaN	NaN	NaN	0.0853805	0.0880127	-0.112347	-0.919294	-1.08316	-1.59808	0.37434	0.317293	0.0715542	0.244827	NaN	0		1.22053	1.5279	+	4	___1	0.971168	1.75784e-18	202.15	177.51	165.87	0.21837	7.79553	Casein kinase I substrate motif;Casein kinase II substrate motif;New PKA kinase substrate motif_KxS;PKA kinase substrate motif;PKC kinase substrate motif
YIKKGSPRNSIKREDSNMYADQSVMAENIKK	PF3D7_0104300	ubiquitin carboxyl-terminal hydrolase 1, putative	S	1879	1.93663	1.83916	1.88343	1.96727	1.9464	1.90679	2.73979	2.81278	2.76892	2.72329	3.4404	3.32544	3.41865	2.70746	2.66454	2.72963	3.68262	3.76899	3.7863	3.81826	-0.0537497	0.605885		0.694284	2.47893	+	3	___1	1	7.64917e-26	232.87	182.87	165.88	-0.2889	8.76706	14-3-3 domain binding motif;b-Adrenergic Receptor kinase substrate motif;Calmodulin-dependent protein kinase II substrate motif;Calmodulin-dependent protein kinase IV substrate motif;Casein kinase II substrate motif;Chk1 kinase substrate motif;G protein-coupled receptor kinase 1 substrate motif;New PKA kinase substrate motif_RxxS;PKA kinase substrate motif;PKC epsilon kinase substrate motif;PKC k…
RNSIKREDSNMYADQSVMAENIKKNYLNEGN	PF3D7_0104300	ubiquitin carboxyl-terminal hydrolase 1, putative	S	1886	NaN	NaN	NaN	NaN	NaN	NaN	NaN	NaN	NaN	NaN	-2.54464	-2.33488	-2.33247	-3.11482	-2.84493	-2.93627	-2.13952	-2.09057	-1.99932	-2.11279	NaN	0		0.561341	1.47069	+	2	___1	0.832363	0.0014166	73.848	48.993	73.848	-0.063365	6.41542
KKNKTKKKRHDMNFYSIDKNNLDEQDLFSNQ	PF3D7_0104300	ubiquitin carboxyl-terminal hydrolase 1, putative	S	533	1.52892	1.41506	1.4653	1.34585	1.18696	1.31499	2.47446	2.46482	1.89498	1.91289	2.90617	2.78927	2.90564	1.9892	2.07198	2.09056	3.0185	3.03681	3.03951	2.90737	0.187157	1.06544		0.816446	2.43144	+	3	___1	0.999999	2.64501e-06	151.44	89.797	151.44	-0.23808	8.58917	acidic-plus-2;acidic-plus-2 pSxD;acidic-plus-2 pSxE/D
KRTFLTGYHHDVEEPSQEHMSLYQEKNNIHN	PF3D7_0104300	ubiquitin carboxyl-terminal hydrolase 1, putative	S	2252	NaN	NaN	NaN	NaN	NaN	NaN	NaN	NaN	NaN	NaN	-1.4785	-1.45108	-1.21787	-1.59179	-1.59341	-1.49942	-1.05334	-1.39082	-1.22861	-1.13764	NaN	0		0.179056	0.745072		5	___1	0.805636	0.00254124	68.101	46.176	68.101	0.25945	6.8945	acidic-plus-2;acidic-plus-2 pSxE;acidic-plus-2 pSxE/D;ATM kinase substrate motif;Casein kinase I substrate motif;Casein kinase II substrate motif;DNA dependent Protein kinase substrate motif
TGYHHDVEEPSQEHMSLYQEKNNIHNQDNRL	PF3D7_0104300	ubiquitin carboxyl-terminal hydrolase 1, putative	S	2257	NaN	NaN	NaN	NaN	NaN	NaN	NaN	NaN	NaN	NaN	-3.63969	-2.97715	-3.25916	-4.00325	-4.21623	-3.21335	-2.91588	-3.32684	-2.66044	-2.93391	NaN	0		0.518942	0.542748		5	___1	0.538485	0.000196325	58.98	46.051	58.98	0.27964	6.68255	Casein kinase I substrate motif
______________MSHINYNVEKRKSLKKH	PF3D7_0104300	ubiquitin carboxyl-terminal hydrolase 1, putative	S	2	NaN	NaN	NaN	NaN	NaN	NaN	NaN	NaN	NaN	NaN	0.837339	0.827032	0.739004	-0.0361023	-0.0619144	-0.0119038	1.18388	1.24367	1.10912	1.07518	NaN	0		0.837765	2.77468	+	2	___1	1	1.05892e-09	107.9	85.182	107.9	0.41652	7.70881
DHSNKKIKMNMKSMTSFDKDKRRYTIQNLEE	PF3D7_0104300	ubiquitin carboxyl-terminal hydrolase 1, putative	S	1238	1.4706	1.38206	1.36349	1.20885	1.2478	1.20729	2.90326	2.90656	2.50904	2.66691	NaN	NaN	NaN	NaN	NaN	NaN	NaN	NaN	NaN	NaN	0.184069	1.45052	+	NaN	0		2	___1	0.996063	0.00686764	140.49	85.422	131.82	0.041504	8.51684	acidic-plus-2;acidic-plus-2 pSxD;acidic-plus-2 pSxE/D;acidic-plus-2-4 pSTxxED;PKA kinase substrate motif
HPYKEKKINKNKKTSSNSMYKDYSNNINNYN	PF3D7_0104300	ubiquitin carboxyl-terminal hydrolase 1, putative	S	580	1.83309	1.84214	1.71749	1.75041	1.65538	1.76924	1.9795	1.99866	2.02503	2.02912	1.56031	1.53256	1.4617	0.889858	0.765913	0.888084	1.69608	1.52665	1.61573	1.66426	0.0725613	0.51263		0.670241	2.25048	+	2	___1	0.997159	0.00174594	116.12	44.664	98.943	-0.62483	8.34205	Casein kinase II substrate motif;MDC1 BRCT domain binding motif;New PKA kinase substrate motif_KxxS;PKA kinase substrate motif;PKC kinase substrate motif;Plk1 PBD domain binding motif
YKEKKINKNKKTSSNSMYKDYSNNINNYNNN	PF3D7_0104300	ubiquitin carboxyl-terminal hydrolase 1, putative	S	582	NaN	NaN	NaN	NaN	NaN	NaN	NaN	NaN	NaN	NaN	-1.68843	-1.79399	-1.7863	-3.07551	-2.59535	-2.55631	-1.50526	-1.55309	-1.70477	-1.51352	NaN	0		0.986148	1.54407	+	2	___1	0.999428	0.0123657	72.006	29.288	72.006	0.2187	6.70124
QKCEQKYEQKYEHQGSSVKIQNNKIINKMKY	PF3D7_0104300	ubiquitin carboxyl-terminal hydrolase 1, putative	S	2831	0.375248	0.441648	0.3647	0.374287	0.26296	0.239342	0.974852	0.967287	0.88137	0.8232	2.77576	2.90215	2.697	1.96459	1.9449	1.64644	3.32825	3.25711	3.03012	3.13444	0.101669	0.772777		0.93966	1.80507	+	3	___1	1	0.000254695	112.13	92.489	100.02	0.15647	8.77838
KCEQKYEQKYEHQGSSVKIQNNKIINKMKYD	PF3D7_0104300	ubiquitin carboxyl-terminal hydrolase 1, putative	S	2832	-0.152233	-0.124416	-0.065073	0.129353	0.0299835	0.0108395	0.114376	0.0320206	0.974754	1.09471	-0.0919418	-0.171124	-0.251125	-0.837221	-0.819937	-0.791853	-0.166103	-0.338812	-0.271177	-0.255032	-0.170633	1.2033		0.64494	2.26345	+	3	___1	1	0.00338566	100.02	75.679	100.02	0.15647	8.52856	MDC1 BRCT domain binding motif;PKA kinase substrate motif;PKC kinase substrate motif;Plk1 PBD domain binding motif
DEINFTEKYFEQEYGSDQHDQRNNSMDAVNS	PF3D7_0104300	ubiquitin carboxyl-terminal hydrolase 1, putative	S	3047	0.526548	0.760347	0.679939	0.640997	0.712513	0.59819	1.02075	0.947939	1.5358	1.5413	1.44074	1.66739	1.56067	0.894976	1.09563	0.986971	1.76399	1.66909	1.66024	1.66256	0.00504494	0.0207836		0.563739	1.6339	+	3	___1	1	2.60425e-30	287.59	266.57	188.58	0.076041	8.85854	Casein kinase I substrate motif
KKSINKNENDKYGYNSDYMNDSGDFAVEKKD	PF3D7_0104300	ubiquitin carboxyl-terminal hydrolase 1, putative	S	1274	-1.89	-1.89153	-1.8178	-1.92018	-1.81601	-1.62924	-0.929518	-1.04174	-0.815935	-0.717236	NaN	NaN	NaN	NaN	NaN	NaN	NaN	NaN	NaN	NaN	-0.0779692	0.326687		NaN	0		2	___1	1	4.09762e-05	313.36	269.07	258.5	0.065934	8.4463
NNNNVLEYELNYVHNSFDTHPKKWSHHSLPD	PF3D7_0104300	ubiquitin carboxyl-terminal hydrolase 1, putative	S	494	-1.42461	-1.68413	-1.54643	-1.90426	-1.96226	-1.71079	-0.530546	-0.77354	-1.12744	-0.924122	0.956522	1.0107	1.19578	0.454041	0.261875	0.401075	1.30368	1.50909	1.35948	1.28469	0.307373	0.9895		0.682003	1.74836	+	4	___1	0.948695	1.07927e-08	127.21	115.79	127.21	0.071029	8.93177	acidic-plus-2;acidic-plus-2 pSxD;acidic-plus-2 pSxE/D;Casein kinase I substrate motif;Casein kinase II substrate motif
NDVEINQKRNEQNCKSFNDEKNENARDPNKI	PF3D7_0104400	4-hydroxy-3-methylbut-2-enyl diphosphate reductase	S	206	NaN	NaN	NaN	NaN	NaN	NaN	NaN	NaN	NaN	NaN	0.0120277	0.0568008	-0.221235	-0.580256	-0.538494	-0.417015	0.0740929	0.06106	-0.271707	-0.333185	NaN	0		0.461119	1.36415	+	2	___1	1	0.0094229	67.153	32.621	67.153	-0.61016	7.86517	acidic-plus-3 pSTxxED;acidic-plus-3-4 pSTxxEDED;Casein kinase II substrate motif;Pyruvate dehydrogenase kinase substrate motif
KNTKISDQSTVKKDKSIDSNKNILHDEEDFH	PF3D7_0104800	novel putative transporter 1, putative	S	354	2.78145	2.30791	2.5185	2.59261	2.50306	2.47321	3.09506	3.34942	2.87	2.69391	4.02096	3.17633	4.00833	2.82506	2.8923	4.70514	3.98131	4.28108	3.99579	3.85675	0.0129903	0.0290652		0.261039	0.132721		4	___1	1	0.000245493	151.98	63.481	52.555	-0.22311	9.70431	acidic-plus-2;acidic-plus-2 pSxD;acidic-plus-2 pSxE/D;basic-minus-acidic-plus KRxSTxED;Calmodulin-dependent protein kinase II substrate motif;Casein kinase I substrate motif;Casein kinase II substrate motif;Chk1 kinase substrate motif;New PKA kinase substrate motif_KxxS;Phosphorylase kinase substrate motif;PKA kinase substrate motif;PKC kinase substrate motif
NMNTDEHNYYNNGNISSNDLENNIQTNNRNN	PF3D7_0104800	novel putative transporter 1, putative	S	306	-2.31741	-2.65273	-2.51005	-2.38769	-2.22042	-2.23616	-2.64272	-2.9548	-3.0363	-2.8707	-1.45229	-1.60339	-1.3963	-1.10426	-0.813467	-1.41459	-1.91762	-1.71553	-1.58897	-1.58541	-0.211977	0.707905		-0.373223	0.744581		3	___1	0.992492	6.79832e-48	372.54	350.21	372.54	0.20564	8.17292	acidic-plus-3 pSTxxED;Casein kinase II substrate motif;Pyruvate dehydrogenase kinase substrate motif
EKNNETTKHTNAEGRSRSSNNIYTNEEDEFH	PF3D7_0104800	novel putative transporter 1, putative	S	259	-1.84825	-2.06389	-2.22366	-1.86326	-2.04917	-2.21904	-1.56371	-1.4654	-1.98659	-2.04558	1.44202	1.43522	1.52572	1.5415	1.49528	1.75344	1.13292	1.08654	1.0353	1.05666	-0.00144577	0.00297754		-0.129089	0.573962		3	___1	0.999779	9.91455e-27	227.6	205.02	52.693	0.045035	9.36131	Casein kinase I substrate motif;Casein kinase II substrate motif
NNETTKHTNAEGRSRSSNNIYTNEEDEFHFK	PF3D7_0104800	novel putative transporter 1, putative	S	261	3.97184	3.93078	3.94946	3.7669	3.79382	3.73703	4.30228	4.15399	3.78764	3.71367	3.62798	3.82425	3.62307	4.00284	4.16391	3.78283	3.28728	3.25978	3.25863	3.22436	0.184772	1.92834	+	-0.291428	0.818155		3	___1	0.99817	1.53918e-111	433.65	389.76	293.46	-0.13558	9.65865	14-3-3 domain binding motif;Calmodulin-dependent protein kinase II substrate motif;New PKA kinase substrate motif_RxxS;PKA kinase substrate motif;PKC kinase substrate motif
NETTKHTNAEGRSRSSNNIYTNEEDEFHFKN	PF3D7_0104800	novel putative transporter 1, putative	S	262	0.342085	0.301964	0.361156	0.0530376	0.114757	0.0550976	0.581446	0.272585	0.0262794	0.0733757	2.12509	2.47925	2.10691	2.62184	2.81108	2.40747	1.6984	1.90895	1.67519	1.65715	0.260771	1.98566	+	-0.376383	0.810723		5	___1	0.997703	9.87856e-17	237.97	199.39	120.33	-0.1704	9.22714	MDC1 BRCT domain binding motif;New PKA kinase substrate motif_RxS;PKA kinase substrate motif;PKA kinase substrate motif_RxS;PKC kinase substrate motif;Plk1 PBD domain binding motif
NNNNNNNIIKKNTKISDQSTVKKDKSIDSNK	PF3D7_0104800	novel putative transporter 1, putative	S	344	-0.902912	-1.09726	-0.95611	-1.08247	-1.14579	-0.936277	-0.305944	-0.442719	-0.702801	-0.406136	-1.31194	-1.60732	-1.79773	-1.70521	-1.85015	-1.66879	-1.67321	-1.44615	-1.69093	-1.75328	0.0694154	0.301402		0.169052	0.418731		3	___1	1	0.00121454	106.01	42.28	106.01	0.18791	8.14442	Casein kinase I substrate motif;Casein kinase II substrate motif;G protein-coupled receptor kinase 1 substrate motif;New PKA kinase substrate motif_KxS;PKA kinase substrate motif;PKC kinase substrate motif
NNNNIIKKNTKISDQSTVKKDKSIDSNKNIL	PF3D7_0104800	novel putative transporter 1, putative	S	347	1.06309	0.99543	1.08388	1.03038	1.03806	1.11076	1.01892	1.06552	1.00613	0.912523	3.49241	3.40605	3.45451	3.55906	3.50817	3.61533	2.48478	2.54518	2.46377	2.38539	-0.0122643	0.112503		-0.109859	0.958981		3	___1	0.991597	4.58545e-05	141.88	59.234	106.01	0.18791	8.46662
IYTNEEDEFHFKNNASGMVDKDSTENNMNTD	PF3D7_0104800	novel putative transporter 1, putative	S	280	2.74031	2.79412	2.80993	2.67267	2.61802	2.65379	3.32217	3.12792	2.7512	2.76152	3.95798	3.94906	3.92676	4.01806	4.01307	3.9451	3.40096	3.3221	3.29157	3.30791	0.13329	1.42882	+	-0.0474752	0.695963		2	___1	1	3.18467e-06	150.14	77.535	87.719	-0.31229	8.88172	PKA kinase substrate motif
EEKSFKAFLHLNRKESHAKNQFEFYSSDSNY	PF3D7_0105600	conserved Plasmodium protein, unknown function	S	1186	-1.74136	-1.87665	-2.03642	-1.69898	-1.8622	-1.93893	-1.47374	-1.19244	-2.23321	-2.09334	-1.12606	-1.26016	-1.02248	-1.50915	-1.20924	-1.06477	-0.509397	-0.457624	-0.510691	-0.407023	-0.0514393	0.162342		0.124815	0.31207		5	___1	1	0.00132811	88.73	63.41	88.73	-0.070381	7.06375	14-3-3 domain binding motif;b-Adrenergic Receptor kinase substrate motif;Calmodulin-dependent protein kinase II substrate motif;Calmodulin-dependent protein kinase IV substrate motif;Chk1 kinase substrate motif;New PKA kinase substrate motif_KxS;New PKA kinase substrate motif_RKxS;New PKA kinase substrate motif_RxxS;PKA kinase substrate motif;PKC epsilon kinase substrate motif;PKC kinase substrat…
SIGMSFDNFYEGREDSDDEDEEDDEDEENKK	PF3D7_0105600	conserved Plasmodium protein, unknown function	S	1133	1.05115	1.06004	0.777409	0.950125	0.966204	1.04333	1.26911	1.10813	1.11289	1.4091	3.31726	3.53175	3.32224	3.70458	3.62665	2.8449	3.27074	3.12248	3.10819	3.1941	-0.0236905	0.0809077		-0.00162633	0.00176555		4	___1	1	1.53306e-96	262.43	255.86	224.01	0.9782	9.14426	14-3-3 domain binding motif;acidic-plus-1-2 pSTxxED;acidic-plus-2;acidic-plus-2 pSxD;acidic-plus-2 pSxE/D;acidic-plus-2-3 pSTxxED;acidic-plus-2-4 pSTxxED;acidic-plus-3 pSTxxED;acidic-plus-3-4 pSTxxEDED;b-Adrenergic Receptor kinase substrate motif;BARD1 BRCT domain binding motif;Calmodulin-dependent protein kinase II substrate motif;Casein kinase II substrate motif;New PKA kinase substrate motif_R…
NNNRNGGDVNRALFNSRENITDDYSMKTQNT	PF3D7_0105700	asparagine-rich antigen Pfa35-2	S	1853	-1.72319	-1.53663	-1.74835	-1.53299	-1.68453	-1.65095	-1.70355	-1.63226	-1.47467	-1.46934	-0.687435	-0.845293	-0.669874	-0.811615	-0.865696	-0.547394	-0.637009	-0.499756	-0.530882	-0.617701	-0.0465641	0.205046		0.00736745	0.0204664		3	___1	0.995295	3.13959e-05	110.41	90.837	110.41	0.34302	7.60202	acidic-plus-2;acidic-plus-2 pSxE;acidic-plus-2 pSxE/D;Casein kinase II substrate motif
EKTNHDSDVAMEKDNSDIIYTEIEQNYNKKN	PF3D7_0105700	asparagine-rich antigen Pfa35-2	S	656	-1.21792	-1.44521	-1.32601	-1.28038	-1.18884	-1.36089	-1.82326	-1.03588	-1.11033	-1.07261	-1.29436	-1.33269	-1.35341	-1.452	-1.36382	-1.46979	-1.4757	-1.41204	-1.43263	-1.41246	-0.0530084	0.232354		0.101716	0.954649		2	___1	1	2.83507e-05	202.5	160.85	202.5	-0.18669	7.51481	Calmodulin-dependent protein kinase II substrate motif;Chk1 kinase substrate motif;New PKA kinase substrate motif_KxxS;PKA kinase substrate motif;PKC kinase substrate motif
SMKKDVGGDIILNKHSLEEKNNCDLTIYTNN	PF3D7_0105700	asparagine-rich antigen Pfa35-2	S	1912	-1.40042	-1.43651	-1.45386	-1.37054	-1.40848	-1.46365	-0.44688	-0.313053	-0.714487	-0.678951	-0.480042	-0.558783	-0.637777	-0.817349	-0.856642	-0.858395	-0.109327	-0.0541954	-0.00727653	0.0169506	-0.0160364	0.180982		0.285261	1.57533	+	4	___1	1	1.07273e-06	214.35	167.26	85.146	0.00624	7.47587	acidic-plus-2;acidic-plus-2 basic-2;acidic-plus-2 pSxE;acidic-plus-2 pSxE/D;acidic-plus-2-3 pSTxxED;acidic-plus-3 pSTxxED;Casein kinase II substrate motif;New PKA kinase substrate motif_KxS;PKA kinase substrate motif;PKC kinase substrate motif
TEEKINEENKVEKEDSNEEREKIKNEKFMCD	PF3D7_0105700	asparagine-rich antigen Pfa35-2	S	2679	-1.00074	-0.478426	-0.831608	-0.805595	-0.663286	-0.749085	-1.19734	-1.57221	-0.925854	-1.0063	-0.932236	-0.498577	-0.984415	-0.717346	-0.728529	-1.5152	-1.27485	-1.47163	-1.22624	-1.19891	-0.0309366	0.0634954		0.18195	0.213168		4	___1	1	0.000431498	94.191	65.567	55.186	1.0674	7.65607	acidic-plus-2;acidic-plus-2 pSxE;acidic-plus-2 pSxE/D;acidic-plus-2-3 pSTxxED;acidic-plus-3 pSTxxED;b-Adrenergic Receptor kinase substrate motif;Calmodulin-dependent protein kinase II substrate motif;Casein kinase II substrate motif;Chk1 kinase substrate motif;New PKA kinase substrate motif_KxxS;PKA kinase substrate motif;PKC kinase substrate motif
DKDIKRRKKKEHFNNSFSKTNIFNNSYNIKN	PF3D7_0105700	asparagine-rich antigen Pfa35-2	S	2782	NaN	NaN	NaN	NaN	NaN	NaN	NaN	NaN	NaN	NaN	-2.85223	-3.08179	-2.97465	-3.27609	-3.34533	-3.25728	-2.78933	-3.09226	-3.01066	-2.59797	NaN	0		0.323346	1.34102	+	3	___1	0.99972	0.00124557	79.82	59.157	79.82	0.060399	7.01055	Casein kinase II substrate motif;G protein-coupled receptor kinase 1 substrate motif
NNYHDGDYVKYNKKGSTIHNRYNNIYTTSTT	PF3D7_0105700	asparagine-rich antigen Pfa35-2	S	162	-1.13168	-1.02702	-1.01571	-1.20431	-1.16951	-0.948093	-0.935135	-1.15204	-1.57755	-1.41429	NaN	NaN	NaN	NaN	NaN	NaN	NaN	NaN	NaN	NaN	0.0491689	0.19811		NaN	0		3	___1	0.97777	0.010613	73.781	47.108	73.781	0.51527	7.435	New PKA kinase substrate motif_KKxS;New PKA kinase substrate motif_KxS;New PKA kinase substrate motif_KxxS;PKA kinase substrate motif;PKC kinase substrate motif
ELNEKDHKQISSKKMSNSVATARSEYTSESK	PF3D7_0105700	asparagine-rich antigen Pfa35-2	S	242	-0.835312	-0.75259	-0.80016	-0.67771	-0.562439	-0.75205	-1.24565	-1.17257	-1.20465	-1.23205	NaN	NaN	NaN	NaN	NaN	NaN	NaN	NaN	NaN	NaN	-0.131954	0.797299		NaN	0		3	___1	0.998579	0.00246921	96.464	77.332	96.464	0.61073	7.11581	Casein kinase II substrate motif;G protein-coupled receptor kinase 1 substrate motif;MAPKAPK2 kinase substrate motif;New PKA kinase substrate motif_KKxS;New PKA kinase substrate motif_KxS;New PKA kinase substrate motif_KxxS;PKA kinase substrate motif;PKC kinase substrate motif
NNYYYDDDSTIIKKNSYTYKVKDHSYYNYNR	PF3D7_0105700	asparagine-rich antigen Pfa35-2	S	2946	-8.39233e-05	-0.0502872	-0.0674171	0.0078125	-0.1408	-0.0169125	0.0180778	-0.0438423	-0.0748692	-0.224504	-0.207926	-0.387279	-0.227625	-0.422405	-0.413813	-0.325531	-0.0326767	-0.172434	-0.179169	-0.237635	0.010704	0.0700898		0.112973	0.652082		3	___1	0.999583	0.00846831	71.349	8.5263	53.683	0.53997	7.75449	Calmodulin-dependent protein kinase II substrate motif;Casein kinase II substrate motif;Chk1 kinase substrate motif;New PKA kinase substrate motif_KKxS;New PKA kinase substrate motif_KxS;New PKA kinase substrate motif_KxxS;PKA kinase substrate motif;PKC kinase substrate motif
HCEGSKELSYEKNHYSFSKNETFKKKGPNKN	PF3D7_0105700	asparagine-rich antigen Pfa35-2	S	873	NaN	NaN	NaN	NaN	NaN	NaN	NaN	NaN	NaN	NaN	-1.46185	-1.56498	-1.44888	-1.54912	-1.46336	-1.59708	-0.967819	-0.980534	-0.992588	-1.15146	NaN	0		0.0446202	0.307053		3	___1	0.999226	0.0148854	78.655	57.192	78.655	-0.019741	6.83784	Casein kinase II substrate motif;PKA kinase substrate motif
YKVKDHSYYNYNRNISSTNKYESNYIVHEHN	PF3D7_0105700	asparagine-rich antigen Pfa35-2	S	2964	NaN	NaN	NaN	NaN	NaN	NaN	NaN	NaN	NaN	NaN	-1.04595	-1.10256	-1.16222	-1.0567	-1.0974	-0.884731	-0.936113	-1.10063	-1.05044	-1.13576	NaN	0		-0.0906328	0.466172		2	___1	0.860451	0.0127773	93.111	45.913	93.111	1.9836	6.84258	14-3-3 domain binding motif;Calmodulin-dependent protein kinase II substrate motif;Calmodulin-dependent protein kinase IV substrate motif;Casein kinase II substrate motif;New PKA kinase substrate motif_RxxS;PKA kinase substrate motif;PKC kinase substrate motif
IKNLNNNDNKNMNTISDDTNTINERNAKNKK	PF3D7_0105700	asparagine-rich antigen Pfa35-2	S	2810	-0.288292	-0.265953	-0.372959	-0.163553	-0.430056	-0.398207	-0.66139	-0.693779	-0.574242	-0.671799	NaN	NaN	NaN	NaN	NaN	NaN	NaN	NaN	NaN	NaN	0.0215371	0.0791507		NaN	0		2	___1	0.985385	0.000499647	165.16	137.05	165.16	-0.701	7.27948	acidic-plus-1-2 pSTxxED;acidic-plus-2;acidic-plus-2 pSxD;acidic-plus-2 pSxE/D;Casein kinase I substrate motif;Casein kinase II substrate motif
NNTNSYSNDSYLHAQSGDVQKVYTNDEIVND	PF3D7_0105700	asparagine-rich antigen Pfa35-2	S	2322	NaN	NaN	NaN	NaN	NaN	NaN	NaN	NaN	NaN	NaN	-2.50997	-2.2129	-2.02463	-2.60672	-2.474	-2.48309	-2.10788	-1.9752	-1.9864	-1.94707	NaN	0		0.2721	0.684845		3	___1	0.999776	1.72278e-05	154.14	137.83	154.14	-0.036634	7.12863	acidic-plus-2;acidic-plus-2 pSxD;acidic-plus-2 pSxE/D
MSNSVATARSEYTSESKEYQANDINKKKNEF	PF3D7_0105700	asparagine-rich antigen Pfa35-2	S	256	NaN	NaN	NaN	NaN	NaN	NaN	NaN	NaN	NaN	NaN	-2.52664	-2.51265	-2.24121	-2.596	-2.6479	-2.29237	-1.99382	-2.10512	-1.97543	-2.09442	NaN	0		0.0852591	0.210915		2	___1	0.999678	0.00312382	100.48	55.34	100.48	0.57224	7.35089	acidic-plus-2;acidic-plus-2 pSxE;acidic-plus-2 pSxE/D;b-Adrenergic Receptor kinase substrate motif;Casein kinase II substrate motif
ELCCMKKSIDMLHVRSRSENFHCRKNSFKNL	PF3D7_0105700	asparagine-rich antigen Pfa35-2	S	1570	-1.11243	-0.993761	-1.15286	-1.10162	-1.00658	-0.866564	-1.72941	-1.98488	-1.33525	-1.44904	-2.11493	-2.0551	-2.20006	-1.88714	-2.10128	-2.00446	-2.13289	-2.10408	-2.06092	-2.1224	-0.0947615	0.428006		-0.125741	0.628978		3	___1	0.894238	0.000279347	100.09	79.184	84.687	-1.0104	8.09712	acidic-plus-3 pSTxxED;Casein kinase II substrate motif
CCMKKSIDMLHVRSRSENFHCRKNSFKNLEI	PF3D7_0105700	asparagine-rich antigen Pfa35-2	S	1572	2.72173	2.66317	2.63419	2.88772	2.89698	2.80998	1.88294	2.10504	2.42338	2.52719	0.902697	1.01064	1.06963	1.06429	1.20796	1.14467	1.27861	1.29188	1.5132	1.53653	-0.191861	1.43683	+	-0.144651	0.815646		4	___1	0.994209	1.63525e-05	133.32	99.446	133.15	0.11658	8.7173	14-3-3 domain binding motif;Calmodulin-dependent protein kinase II substrate motif;G protein-coupled receptor kinase 1 substrate motif;New PKA kinase substrate motif_RxxS;PKA kinase substrate motif;PKC kinase substrate motif
DDRIKSSIQENNTCISPKNNSVVLNNTNMEE	PF3D7_0105700	asparagine-rich antigen Pfa35-2	S	583	1.04494	1.12685	1.01129	1.20834	1.26755	1.21574	1.13157	1.08044	1.18934	1.18441	0.24333	0.0854988	0.233612	0.248156	0.28709	0.383305	0.220169	0.231205	0.330355	0.337429	-0.169519	1.30827	+	-0.118703	0.679394		2	___1	1	1.38131e-41	244.37	200.95	143.93	-0.079013	8.03862	CDK kinase substrate motif_minimal;CDK kinase substrate motif_minimal_pS;ERK1,2 kinase substrate motif;Growth associated histone HI kinase substrate motif;GSK-3, ERK1, ERK2, CDK5 substrate motif;PKA kinase substrate motif;PKC kinase substrate motif;WW domain binding motif
VYVNTYNDKEKTNHDSDVAMEKDNSDIIYTE	PF3D7_0105700	asparagine-rich antigen Pfa35-2	S	647	2.73927	2.86626	2.84417	2.9228	2.81229	2.87655	2.2266	2.17294	2.45398	2.50286	1.77666	1.88765	1.73742	1.78679	1.84028	1.85806	1.71706	1.71902	1.82384	1.95833	-0.0539805	0.400288		-0.0277964	0.198573		2	___1	1	2.05567e-07	168.5	150.44	150.05	-0.095717	8.38113	b-Adrenergic Receptor kinase substrate motif
NDMNKITNKYMNHNYSNDNFKDNYNNSNDKK	PF3D7_0105700	asparagine-rich antigen Pfa35-2	S	2451	1.20369	1.30969	1.30583	1.43887	1.28429	1.45142	0.911167	0.914047	1.0963	0.906197	-1.17936	-1.64222	-1.38583	-1.34431	-1.39508	-1.20828	-1.40834	-1.57095	-1.4642	-1.60677	-0.11846	0.687658		-0.0865796	0.213894		3	___1	1	3.84504e-10	156.17	132.34	156.17	2.3196	7.80716	acidic-plus-2;acidic-plus-2 pSxD;acidic-plus-2 pSxE/D
NENNYKYSNNNYFNQSNDMNKITNKYMNHNY	PF3D7_0105700	asparagine-rich antigen Pfa35-2	S	2435	-2.39016	-2.34825	-2.45653	-2.40092	-2.42966	-2.3484	-2.74738	-2.77754	-2.55862	-2.35543	-1.4528	-1.65911	-1.91875	-1.5759	-1.74481	-1.54823	-1.47348	-1.54934	-1.331	-1.60184	-0.0053215	0.0432795		-0.0539068	0.124468		2	___1	0.999969	0.000358172	106.52	88.112	106.52	0.095951	7.24366	acidic-plus-2;acidic-plus-2 pSxD;acidic-plus-2 pSxE/D
IRSIVNNTIKNKTRDSSYIRNENKSCYIGDK	PF3D7_0105800	conserved Plasmodium protein, unknown function	S	135	0.22406	0.179989	0.112631	0.382649	0.158855	0.231157	-0.569067	-0.464025	-0.571659	-0.35821	-0.037302	0.156721	0.0053978	0.566294	0.612465	0.585449	-0.382519	-0.407467	-0.18766	-0.160437	-0.0853271	0.437297		-0.546464	1.92138	+	4	___1	0.866914	3.83618e-05	160.63	131.29	109.79	-0.35981	8.19827	b-Adrenergic Receptor kinase substrate motif;New PKA kinase substrate motif_RxS;PKA kinase substrate motif;PKA kinase substrate motif_RxS;PKC kinase substrate motif
RSIVNNTIKNKTRDSSYIRNENKSCYIGDKN	PF3D7_0105800	conserved Plasmodium protein, unknown function	S	136	2.43211	2.50611	2.5438	2.58786	2.64134	2.64192	1.29937	1.47968	1.54848	1.50738	0.677195	0.767944	0.775932	1.13251	1.08699	1.28836	0.370167	0.317684	0.495314	0.680269	-0.1297	1.1309		-0.42893	1.60714	+	3	___1	0.974449	6.53871e-06	160.63	131.29	126.16	-0.28817	8.34866	14-3-3 domain binding motif;Calmodulin-dependent protein kinase II substrate motif;CLK1 kinase substrate motif;MAPKAPK1 kinase substrate motif;MDC1 BRCT domain binding motif;New PKA kinase substrate motif_RxxS;PKA kinase substrate motif;PKC kinase substrate motif;Plk1 PBD domain binding motif
DAEYVFSQKFFQDIYSNIKSKGELNFIDELL	PF3D7_0105800	conserved Plasmodium protein, unknown function	S	485	-0.0291214	-0.0671597	0.0215797	-0.116482	-0.080164	0.149538	-1.12481	-1.06871	-0.782116	-1.06342	NaN	NaN	NaN	NaN	NaN	NaN	NaN	NaN	NaN	NaN	-0.00919787	0.0335832		NaN	0		2	___1	1	4.61379e-06	155.08	103.21	155.08	0.1382	7.14442	Casein kinase I substrate motif;G protein-coupled receptor kinase 1 substrate motif;GSK3 kinase substrate motif
ENINLSLHKIFNCRHSVPSKFIEDEKENIRK	PF3D7_0105800	conserved Plasmodium protein, unknown function	S	33	1.42991	1.49805	1.4804	1.67989	1.52759	1.5151	0.166605	-0.133799	0.0610981	-0.116079	0.964617	0.95145	0.926901	1.29588	1.36035	1.355	0.668482	0.662973	0.750212	0.723442	-0.104739	0.685404		-0.389418	2.44378	+	4	___1	0.999999	0.000530556	103.85	80.627	97.86	-0.47153	8.45258	Casein kinase I substrate motif;Casein kinase II substrate motif;New PKA kinase substrate motif_RxS;PKA kinase substrate motif;PKA kinase substrate motif_RxS;PKC kinase substrate motif
YKKYSPLKSRIGLRNSVDESIKKSACIRSIV	PF3D7_0105800	conserved Plasmodium protein, unknown function	S	109	-1.32667	-1.00667	-1.01595	-1.01161	-0.865404	-0.851974	-1.55238	-1.85869	-1.80641	-1.95108	-1.56391	-1.3011	-1.59683	-1.20587	-1.1519	-1.81282	-1.87252	-1.95625	-1.81102	-1.66621	-0.206767	0.65953		-0.0970882	0.14519		4	___1	1	9.86801e-05	118.72	72.402	42.813	-0.23019	8.16985	acidic-plus-2;acidic-plus-2 basic-2;acidic-plus-2 pSxD;acidic-plus-2 pSxE/D;acidic-plus-2-3 pSTxxED;acidic-plus-3 pSTxxED;Casein kinase I substrate motif;Casein kinase II substrate motif;G protein-coupled receptor kinase 1 substrate motif;GSK3 kinase substrate motif;New PKA kinase substrate motif_RxS;PKA kinase substrate motif;PKA kinase substrate motif_RxS;PKC kinase substrate motif
SPLKSRIGLRNSVDESIKKSACIRSIVNNTI	PF3D7_0105800	conserved Plasmodium protein, unknown function	S	113	3.14322	3.10728	3.06417	3.27901	3.19988	3.22348	1.65086	1.53147	1.9237	1.94364	3.15872	3.05098	3.08984	3.52965	3.43395	3.44796	2.28815	2.12906	2.38437	2.34283	-0.129232	1.23194		-0.370675	1.87201	+	4	___1	1	9.63629e-06	142.57	92.366	42.813	-0.23019	8.86717	b-Adrenergic Receptor kinase substrate motif;G protein-coupled receptor kinase 1 substrate motif;GSK3 kinase substrate motif;MAPKAPK2 kinase substrate motif;PKA kinase substrate motif;PKC kinase substrate motif
QSDNFFRSKNINRINSLITNRETAPIYMNSE	PF3D7_0105800	conserved Plasmodium protein, unknown function	S	209	0.327215	0.394894	0.335983	0.132755	0.236237	0.315334	-0.380926	-0.430306	-0.599789	-0.395788	-0.376543	-0.213051	-0.415468	-0.0386486	-0.174877	-0.186336	-1.2693	-1.12112	-0.902193	-1.32601	0.124589	0.795077		-0.201733	0.910824		3	___1	0.999987	0.000425522	120.36	70.645	79.022	0.11321	7.86489	14-3-3 domain binding motif;Calmodulin-dependent protein kinase II alpha substrate motif;Calmodulin-dependent protein kinase II substrate motif;Calmodulin-dependent protein kinase IV substrate motif;Casein kinase I substrate motif;Casein kinase II substrate motif;Chk1 kinase substrate motif;New PKA kinase substrate motif_RxxS;Phosphorylase kinase substrate motif;PKA kinase substrate motif;PKC kin…
LTYNFNNSIRKRRKYSPTIQTQLYKKYSPLK	PF3D7_0105800	conserved Plasmodium protein, unknown function	S	86	3.55448	3.51541	3.48519	3.62619	3.57813	3.61638	2.16085	2.18692	2.4536	2.50462	3.66296	3.54999	3.56377	3.90606	3.78515	3.74481	2.90722	2.79857	3.15456	3.19002	-0.0885379	1.15174		-0.219765	1.1717		2	___1	0.999992	8.4767e-58	314.18	237.85	263.19	-0.13205	8.99347	14-3-3 domain binding motif;Calmodulin-dependent protein kinase II substrate motif;Casein kinase II substrate motif;CDK kinase substrate motif_minimal;CDK kinase substrate motif_minimal_pS;ERK1,2 kinase substrate motif;GSK-3, ERK1, ERK2, CDK5 substrate motif;MAPKAPK1 kinase substrate motif;New PKA kinase substrate motif_KxS;New PKA kinase substrate motif_RKxS;New PKA kinase substrate motif_RxxS;P…
NMSLEDLKKMNNEYTSKNNYNVEITNKINEH	PF3D7_0105800	conserved Plasmodium protein, unknown function	S	285	1.29357	1.41869	1.2457	1.39196	1.40971	1.37275	-0.0918102	-0.109329	0.121307	0.143122	0.256796	0.318941	0.214567	0.567635	0.58054	0.556799	-0.158798	-0.249102	-0.0554581	-0.0770626	-0.0721531	0.516844		-0.30489	1.99004	+	2	___1	0.97981	0.00304694	115.7	65.576	77.379	0.3608	7.76259	Casein kinase I substrate motif
LDNQKNHSGMKNKSDSYDCFTNEKNPFLHEL	PF3D7_0105800	conserved Plasmodium protein, unknown function	S	782	1.58948	1.3547	1.4989	1.63085	1.65538	1.69628	1.1693	1.16433	1.25175	1.08994	-0.264755	-0.327673	-0.14826	-0.122974	-0.0772629	0.097105	-0.112776	-0.0547466	-0.248743	-0.0782986	-0.179808	0.896768		-0.212519	0.885798		2	___1	0.997266	0.00012529	127.22	92.943	100.19	0.95424	8.02164	acidic-plus-2;acidic-plus-2 pSxD;acidic-plus-2 pSxE/D;Akt kinase substrate motif;b-Adrenergic Receptor kinase substrate motif;New PKA kinase substrate motif_KxxS;PKA kinase substrate motif;PKC kinase substrate motif
NKNLHDTYIMSNTTQSDNFFRSKNINRINSL	PF3D7_0105800	conserved Plasmodium protein, unknown function	S	195	-0.246271	-0.321095	-0.220635	0.0767517	-0.144649	-0.0736618	-0.268448	-0.269566	-0.288866	-0.376652	-0.74777	-0.957089	-0.616331	-0.73093	-0.633181	-0.550999	-0.606657	-0.483681	-0.497839	-0.598909	-0.21548	1.01948		-0.13536	0.455424		3	___1	0.790739	4.89218e-05	139.47	117.63	65.901	0.31858	7.29477
SKNTNYDYLTYNFNNSIRKRRKYSPTIQTQL	PF3D7_0105800	conserved Plasmodium protein, unknown function	S	78	3.54218	3.5265	3.51539	3.63414	3.67318	3.69986	1.9263	1.85989	1.92178	2.10933	1.68708	1.52195	1.65983	1.94004	2.06044	2.00148	1.11567	1.21104	1.31035	1.34683	-0.14104	1.68443	+	-0.3777	1.58924	+	3	___1	1	8.17867e-85	382.47	335.81	382.47	0.33885	8.82744	PKA kinase substrate motif;PKC kinase substrate motif
ITNKINEHLPLKRRHSTHVSSEYDKYNNSQS	PF3D7_0105800	conserved Plasmodium protein, unknown function	S	308	0.363085	1.41808	1.50201	0.907661	0.537369	0.0316448	-1.31498	-1.52986	-0.673717	-1.44594	-1.30946	-0.903679	-1.28249	-1.01776	-0.776033	-1.03342	-1.57141	-1.4151	-1.25125	-0.901581	0.602165	0.509599		-0.222804	0.541052		4	___1	0.855085	3.87999e-05	172.32	141.88	114.54	-0.10062	8.01347	14-3-3 domain binding motif;Calmodulin-dependent protein kinase II substrate motif;Calmodulin-dependent protein kinase IV substrate motif;Chk1 kinase substrate motif;G protein-coupled receptor kinase 1 substrate motif;GSK3 kinase substrate motif;New PKA kinase substrate motif_RRxS;New PKA kinase substrate motif_RxS;New PKA kinase substrate motif_RxxS;PAK2 kinase substrate motif;Pim1 kinase substr…
INEHLPLKRRHSTHVSSEYDKYNNSQSFLMN	PF3D7_0105800	conserved Plasmodium protein, unknown function	S	312	NaN	NaN	NaN	NaN	NaN	NaN	NaN	NaN	NaN	NaN	-2.09539	-1.45548	-2.3308	-1.8197	-1.10825	-1.61032	-2.28592	-1.96442	-1.4687	-1.1034	NaN	0		-0.447801	0.502711		4	___1	0.537108	0.000162898	124.92	67.964	124.92	0.012198	7.05354	acidic-plus-2;acidic-plus-2 pSxE;acidic-plus-2 pSxE/D;acidic-plus-2-4 pSTxxED;Casein kinase II substrate motif;MAPKAPK2 kinase substrate motif
LKDDQNLSKNNVRRYSDTLELNMLNNNMGPN	PF3D7_0105800	conserved Plasmodium protein, unknown function	S	345	3.23247	3.07564	3.15585	3.29615	3.27842	3.18186	2.2707	2.38745	2.61992	2.65054	1.52455	1.57673	1.51524	1.79673	1.64569	1.96293	1.52748	1.29275	1.5165	1.42511	-0.0974909	0.633934		-0.262942	0.971518		3	___1	0.998995	5.7268e-41	357.85	312.23	170.82	-0.05762	8.90449	14-3-3 domain binding motif;Calmodulin-dependent protein kinase II substrate motif;Casein kinase II substrate motif;MAPKAPK2 kinase substrate motif;New PKA kinase substrate motif_RRxS;New PKA kinase substrate motif_RxS;New PKA kinase substrate motif_RxxS;PAK2 kinase substrate motif;PKA kinase substrate motif;PKA kinase substrate motif_RRxS;PKA kinase substrate motif_RxS;PKA, PKG kinase substrate …
YRAIEVSRLFEEKVKSILDNQKNHSGMKNKS	PF3D7_0105800	conserved Plasmodium protein, unknown function	S	765	0.673386	0.736748	0.686386	0.762047	0.781597	0.764364	0.131245	0.189159	0.249119	0.106552	-1.02056	-0.770328	-0.903799	-0.811365	-0.66309	-1.10984	-1.23717	-1.21504	-1.17311	-1.12346	-0.0704962	1.13232		-0.0367978	0.0814307		2	___1	1	0.0106193	107.15	34.924	78.932	-0.024387	7.62851	acidic-plus-3 pSTxxED;Casein kinase II substrate motif;New PKA kinase substrate motif_KxxS;Phosphorylase kinase substrate motif;PKA kinase substrate motif;PKC kinase substrate motif;Pyruvate dehydrogenase kinase substrate motif
KNLSHMKQNDNHLNKSVASHYEENNHPLLHT	PF3D7_0105800	conserved Plasmodium protein, unknown function	S	422	-2.14021	-2.20325	-2.12877	-2.48663	-2.3005	-2.42102	-2.96624	-3.22385	-3.14386	-3.3531	-2.99422	-2.80669	-2.59765	-2.56627	-2.6463	-2.81821	-3.19145	-2.7365	-2.99217	-2.95347	0.24531	1.2706		-0.122592	0.333471		4	___1	0.998244	2.62798e-05	140.11	107.39	110.26	-0.52727	7.46097	Casein kinase I substrate motif;Casein kinase II substrate motif
SHMKQNDNHLNKSVASHYEENNHPLLHTCFF	PF3D7_0105800	conserved Plasmodium protein, unknown function	S	425	-1.38036	-1.24555	-1.32581	-1.60908	-1.41205	-1.51471	-2.04388	-2.1351	-2.16482	-2.18475	-2.99422	-2.80669	-2.59765	-2.56627	-2.6463	-2.81821	-3.19145	-2.7365	-2.99217	-2.95347	0.194705	0.974037		-0.122592	0.333471		4	___1	0.98402	1.43907e-09	173.65	139.5	173.65	-0.067442	7.46841	acidic-plus-3 pSTxxED;acidic-plus-3-4 pSTxxEDED;Casein kinase II substrate motif;PKA kinase substrate motif
PSDMSLFNKNKYSFISNMSLEDLKKMNNEYT	PF3D7_0105800	conserved Plasmodium protein, unknown function	S	269	NaN	NaN	NaN	NaN	NaN	NaN	NaN	NaN	NaN	NaN	-1.29304	-1.32212	-1.17687	-1.02718	-1.20774	-0.747499	-1.72504	-1.47617	-1.30512	-1.45537	NaN	0		-0.269874	0.708153		3	___1	0.592086	0.0037131	59.306	42.024	59.306	-0.02905	6.85553	Casein kinase I substrate motif;Casein kinase II substrate motif
MSLFNKNKYSFISNMSLEDLKKMNNEYTSKN	PF3D7_0105800	conserved Plasmodium protein, unknown function	S	272	0.875761	0.686033	0.793869	1.015	1.02307	1.02741	-0.3631	0.0206108	-0.133745	0	NaN	NaN	NaN	NaN	NaN	NaN	NaN	NaN	NaN	NaN	-0.236608	1.30002		NaN	0		3	___1	0.982138	0.000316346	89.261	57.872	89.013	0.11105	7.51578	acidic-plus-2;acidic-plus-2 pSxE;acidic-plus-2 pSxE/D;acidic-plus-2-3 pSTxxED;acidic-plus-3 pSTxxED;Casein kinase II substrate motif;Pyruvate dehydrogenase kinase substrate motif
KNDDSVNKNNICVNKSDDSVNKSNDCDNKND	PF3D7_0106000	conserved Plasmodium protein, unknown function	S	353	NaN	NaN	NaN	NaN	NaN	NaN	NaN	NaN	NaN	NaN	-0.146841	0.0352364	-0.0965576	0.342297	0.290794	0.367819	-0.495825	-0.437878	-0.291326	-0.273075	NaN	0		-0.403024	1.68515	+	4	___1	1	0.00018806	105.38	78.322	46.66	-0.19428	8.23259	acidic-plus-1-2 pSTxxED;acidic-plus-2;acidic-plus-2 pSxD;acidic-plus-2 pSxE/D;basic-minus-acidic-plus KRxSTxED;Casein kinase I substrate motif;Casein kinase II substrate motif
DSVNKNNICVNKSDDSVNKSNDCDNKNDDGV	PF3D7_0106000	conserved Plasmodium protein, unknown function	S	356	2.81556	2.79444	2.76589	2.92845	2.83339	2.74533	1.65296	1.66669	1.90187	1.94414	1.25531	1.14886	1.16701	1.62299	1.4836	1.45727	0.619713	0.53017	0.593307	0.668627	-0.0437584	0.293867		-0.330894	1.48977	+	4	___1	1	0.00018806	142.98	108.73	46.66	-0.19428	8.7065	b-Adrenergic Receptor kinase substrate motif;G protein-coupled receptor kinase 1 substrate motif;GSK3 kinase substrate motif;PKA kinase substrate motif
SRSGAKRNIPLKEMKSNENTIISRGSKILED	PF3D7_0106300	calcium-transporting ATPase	S	482	5.294	5.2421	5.22515	4.75667	4.75301	4.93673	6.58467	6.50618	6.14385	6.07171	3.70886	3.66508	3.80974	3.40885	3.39464	3.66938	4.27321	4.34863	4.15157	4.03306	0.438283	1.68376	+	0.236934	0.856427		2	___1	1	6.18656e-08	179.6	72.489	142.97	-0.2917	10.2659	acidic-plus-2;acidic-plus-2 pSxE;acidic-plus-2 pSxE/D;basic-minus-acidic-plus KRxSTxED;Casein kinase I substrate motif;Casein kinase II substrate motif;G protein-coupled receptor kinase 1 substrate motif;PKA kinase substrate motif
NIPLKEMKSNENTIISRGSKILEDKINKYCY	PF3D7_0106300	calcium-transporting ATPase	S	489	-0.0350933	0.150461	0.0998211	-0.0367794	-0.011486	0.0885639	-0.305727	-0.496538	-0.189098	-0.0202961	-0.66499	-0.249292	-0.578953	-0.475128	-0.555456	-0.759176	-0.966808	-1.20067	-0.993464	-1.03959	0.0582968	0.320799		0.098842	0.234395		2	___1	1	3.76506e-05	132.62	109.81	109.72	0.13504	9.1747	Casein kinase I substrate motif;Casein kinase II substrate motif
LKEMKSNENTIISRGSKILEDKINKYCYSEY	PF3D7_0106300	calcium-transporting ATPase	S	492	3.26308	3.15562	3.14166	3.1554	3.06365	3.10188	3.05646	3.02974	3.30784	3.29568	3.22894	3.12064	3.22314	3.00977	3.00386	3.01184	2.63173	2.66039	2.5976	2.49079	0.0798136	0.639292		0.182414	1.45129	+	3	___1	0.999504	1.02027e-22	221.85	187.1	145.55	0.066504	10.1426	New PKA kinase substrate motif_RxS;PKA kinase substrate motif;PKA kinase substrate motif_RxS;PKC kinase substrate motif
TRRMVKKNAIVRKLQSVETLGCTTVICSDKT	PF3D7_0106300	calcium-transporting ATPase	S	345	NaN	NaN	NaN	NaN	NaN	NaN	NaN	NaN	NaN	NaN	-0.550489	-0.833786	-0.687578	-0.863161	-0.60737	-0.882175	-0.134882	-0.0221081	-0.00705528	-0.202629	NaN	0		0.0936178	0.285021		2	___1	0.999996	0.000170991	158.15	117.6	158.15	0.26072	7.58251	acidic-plus-2;acidic-plus-2 pSxE;acidic-plus-2 pSxE/D;AMP-activated protein kinase substrate motif;Calmodulin-dependent protein kinase II substrate motif;Casein kinase I substrate motif;Casein kinase II substrate motif;Chk1 kinase substrate motif;New PKA kinase substrate motif_KxxS;Phosphorylase kinase substrate motif;PKA kinase substrate motif;PKC kinase substrate motif
KMKNDLNNNNNNNNNSSRSGAKRNIPLKEMK	PF3D7_0106300	calcium-transporting ATPase	S	466	-0.490166	-0.527298	-0.372545	-0.76236	-0.641373	-0.615272	0.727859	0.784414	0.436623	0.319464	0.158482	-0.0629883	0.0508328	-0.338718	-0.285082	-0.160986	-0.187229	-0.0935936	-0.304194	-0.155216	0.209665	1.07459		0.310371	1.19112		3	___1	0.88606	3.73942e-05	117.43	90.282	97.253	-0.10999	8.33732	Casein kinase I substrate motif;Casein kinase II substrate motif;PKA kinase substrate motif;PKC kinase substrate motif
MKNDLNNNNNNNNNSSRSGAKRNIPLKEMKS	PF3D7_0106300	calcium-transporting ATPase	S	467	-3.6562	-3.01852	-3.13825	-3.51429	-3.6122	-3.39564	-2.94138	-2.82058	-3.18728	-3.01696	NaN	NaN	NaN	NaN	NaN	NaN	NaN	NaN	NaN	NaN	0.236386	0.433083		NaN	0		2	___1	0.5	0.00128545	74.772	56.332	74.772	0.36231	7.11674	Casein kinase II substrate motif;G protein-coupled receptor kinase 1 substrate motif;MDC1 BRCT domain binding motif;Plk1 PBD domain binding motif
NDLNNNNNNNNNSSRSGAKRNIPLKEMKSNE	PF3D7_0106300	calcium-transporting ATPase	S	469	NaN	NaN	NaN	NaN	NaN	NaN	NaN	NaN	NaN	NaN	-2.34963	-2.76078	-2.429	-2.44544	-2.51923	-2.75918	-2.9074	-2.56483	-2.91643	-3.1688	NaN	0		0.0614783	0.134283		3	___1	0.987437	0.000692259	105.92	85.273	105.92	0.36809	7.27839
SPRGINKFFSSKNDNSHITSTLNENDKNLKN	PF3D7_0106300	calcium-transporting ATPase	S	597	NaN	NaN	NaN	NaN	NaN	NaN	NaN	NaN	NaN	NaN	-0.086565	0.153234	0.0305805	-0.106169	-0.0263424	-0.27968	-0.17753	-0.314785	-0.313236	-0.242203	NaN	0		0.169814	0.624218		3	___1	0.99442	0.000714153	94.632	56.361	69.122	0.34102	7.12956	Casein kinase I substrate motif;Casein kinase II substrate motif;G protein-coupled receptor kinase 1 substrate motif;GSK3 kinase substrate motif;PKA kinase substrate motif
INKFFSSKNDNSHITSTLNENDKNLKNANHS	PF3D7_0106300	calcium-transporting ATPase	S	601	0.225431	0.350939	0.336365	0.203831	0.227751	0.108923	0.482321	0.504084	0.133699	0.0899792	1.32099	1.29429	1.2497	1.02724	1.1123	1.17246	0.607407	0.561047	0.531424	0.650799	0.124077	0.832021		0.184328	1.22735		3	___1	0.956725	1.26281e-05	169.39	119.46	129.12	-1.4366	8.02514	MAPKAPK2 kinase substrate motif
ILEKIKNIQIYDISCSQEKNLIQNYEQGDEE	PF3D7_0106400	pre-rRNA-processing protein TSR2, putative	S	118	1.50371	1.47562	1.40318	1.26438	1.173	1.21735	1.98111	2.09034	1.37811	1.41712	0.327183	0.222774	0.277565	0.47209	0.368956	0.611578	1.36246	1.44074	1.31136	1.36942	0.242595	1.58477	+	-0.208367	0.94891		2	___1	0.999837	8.42571e-43	252.46	184.2	252.46	-1.1477	8.18489	acidic-plus-2;acidic-plus-2 pSxE;acidic-plus-2 pSxE/D;ATM kinase substrate motif;Casein kinase II substrate motif;DNA dependent Protein kinase substrate motif
VDKNNIKEQNKGMDDSNSNDDNKNNNNNDDY	PF3D7_0106500	conserved Plasmodium protein, unknown function	S	1206	NaN	NaN	NaN	NaN	NaN	NaN	NaN	NaN	NaN	NaN	-1.70114	-1.92117	-1.51321	-1.35832	-1.4103	-1.33834	-2.26642	-2.08363	-1.78608	-1.87132	NaN	0		-0.342851	0.984961		2	___1	0.609825	0.00183003	79.466	34.107	79.466	0.36375	6.62429	b-Adrenergic Receptor kinase substrate motif;Casein kinase II substrate motif
KNNIKEQNKGMDDSNSNDDNKNNNNNDDYDD	PF3D7_0106500	conserved Plasmodium protein, unknown function	S	1208	1.39302	1.49278	1.34163	1.57743	1.54045	1.52452	0.79566	0.742142	0.884007	1.00267	0.0407085	0.244904	0.13208	0.51285	0.588762	0.52527	-0.110392	-0.049757	-0.0110817	-0.0429688	-0.138321	1.00488		-0.403063	1.6202	+	2	___1	0.999159	4.19276e-08	229.23	169.69	229.23	-0.60318	7.99443	acidic-plus-2;acidic-plus-2 pSxD;acidic-plus-2 pSxE/D;acidic-plus-2-3 pSTxxED;acidic-plus-3 pSTxxED;Casein kinase I substrate motif;Casein kinase II substrate motif;Pyruvate dehydrogenase kinase substrate motif
FKIYDIKHLDHVDDTSHEDIKTIIENSIHNE	PF3D7_0106500	conserved Plasmodium protein, unknown function	S	73	-0.946236	-0.961685	-1.05387	-0.903398	-0.881121	-0.878372	-1.59902	-1.40989	-1.23588	-1.34706	NaN	NaN	NaN	NaN	NaN	NaN	NaN	NaN	NaN	NaN	-0.0996329	0.991339		NaN	0		4	___1	0.5	5.07648e-05	132.59	82.661	48.625	0.73398	6.95367	acidic-plus-2;acidic-plus-2 pSxE;acidic-plus-2 pSxE/D;acidic-plus-2-3 pSTxxED;acidic-plus-3 pSTxxED;Casein kinase I substrate motif;Casein kinase II substrate motif;Pyruvate dehydrogenase kinase substrate motif
QKKKYIYEQTSKLDDSEYEEKCEKDGNKLKK	PF3D7_0106500	conserved Plasmodium protein, unknown function	S	1159	0.586277	0.591791	0.540548	0.71528	0.671072	0.689466	0.235878	0.122623	0.211603	0.218487	0.841961	0.821276	0.875414	1.007	0.82416	0.973236	1.14463	1.06583	1.27448	1.1835	-0.119068	1.53915	+	-0.0885817	0.571439		2	___1	1	3.67511e-06	158.3	85.648	158.3	0.21897	7.76899	acidic-plus-3 pSTxxED;acidic-plus-3-4 pSTxxEDED;b-Adrenergic Receptor kinase substrate motif;Casein kinase II substrate motif;G protein-coupled receptor kinase 1 substrate motif;PKA kinase substrate motif
CMDTIISMGDNHDNISDDENRGTHKKKKNEL	PF3D7_0106500	conserved Plasmodium protein, unknown function	S	548	-0.355684	-0.670469	-0.67952	-0.461079	-0.411333	-0.413589	-0.985531	-0.892372	-1.70447	-1.0658	NaN	NaN	NaN	NaN	NaN	NaN	NaN	NaN	NaN	NaN	-0.139891	0.490059		NaN	0		5	___1	0.995955	5.87094e-21	176.94	158.32	176.94	0.92306	7.55445	acidic-plus-1-2 pSTxxED;acidic-plus-2;acidic-plus-2 pSxD;acidic-plus-2 pSxE/D;acidic-plus-2-3 pSTxxED;acidic-plus-3 pSTxxED;BARD1 BRCT domain binding motif;Casein kinase I substrate motif;Casein kinase II substrate motif
TSKNIQMSRNMLHENSLDKKYNSEMIKENNV	PF3D7_0106500	conserved Plasmodium protein, unknown function	S	133	-3.2971	-3.38876	-3.68308	-3.20886	-3.6122	-3.21892	-3.47873	-3.43192	-3.48872	-3.41201	NaN	NaN	NaN	NaN	NaN	NaN	NaN	NaN	NaN	NaN	-0.109656	0.223292		NaN	0		3	___1	1	0.00208585	72.089	50.838	72.089	0.75953	6.68133	acidic-plus-2;acidic-plus-2 pSxD;acidic-plus-2 pSxE/D
DSYVNEKAEEYNKLESILYEKKNNDEEYYCA	PF3D7_0106700	small ribosomal subunit assembling AARP2 protein	S	585	0.903641	1.03732	0.921463	0.624704	0.63691	0.727362	1.9099	1.90272	0.77788	0.790413	2.3848	2.58363	2.40833	2.39443	2.28795	2.13591	2.44591	2.36917	2.37643	2.37206	0.291149	1.50131	+	0.186155	0.704969		3	___1	1	6.74065e-05	208.17	154.06	208.17	-0.039343	8.16982	b-Adrenergic Receptor kinase substrate motif;Casein kinase II substrate motif;New PKA kinase substrate motif_KxxS;Phosphorylase kinase substrate motif;PKA kinase substrate motif;PKC kinase substrate motif
NKNGNNKKYHKAFAFSGGIKSAHRRKQHLFE	PF3D7_0106700	small ribosomal subunit assembling AARP2 protein	S	38	NaN	NaN	NaN	NaN	NaN	NaN	NaN	NaN	NaN	NaN	0.638166	0.4767	0.610441	0.427669	0.393478	0.416325	0.643387	0.682989	0.572283	0.644108	NaN	0		0.162612	1.06831		2	___1	1	0.0056182	76.228	50.334	76.228	-0.087812	7.33804
TNDNNGASNIRRKAPSNVYISEKQKKKKQQD	PF3D7_0106700	small ribosomal subunit assembling AARP2 protein	S	555	0.141273	0.133238	0.0532799	0.151856	0.147886	0.222191	0.137894	0.125305	-0.0538197	-0.0828629	-0.873812	-0.862177	-0.758156	-0.858784	-0.790369	-0.665245	-0.923143	-0.741491	-0.624601	-0.807636	-0.0647138	0.652357		-0.0599155	0.329153		2	___1	1	0.000181613	122.64	83.491	122.64	0.10907	7.8047	Casein kinase II substrate motif;DNA dependent Protein kinase substrate motif;New PKA kinase substrate motif_KxxS;PKA kinase substrate motif;PKC kinase substrate motif
FLLADQREETIPGDHSGEKNGNTLKDDEGGG	PF3D7_0106700	small ribosomal subunit assembling AARP2 protein	S	409	1.11677	1.14677	1.09122	1.29597	1.2057	1.18157	1.13173	1.27677	1.19499	1.23669	1.26842	1.09771	1.3558	1.24478	1.22943	1.38298	1.34314	1.28822	1.34495	1.39799	-0.109492	0.983592		-0.0450846	0.176123		5	___1	0.999999	8.04359e-37	214.92	183.54	126.64	0.30018	8.34463	acidic-plus-2;acidic-plus-2 pSxE;acidic-plus-2 pSxE/D;Casein kinase II substrate motif
LQSEHVHNENYVNHASYDNDNDNDEENEKKL	PF3D7_0106700	small ribosomal subunit assembling AARP2 protein	S	285	-2.90471	-3.13998	-2.92776	-3.51949	-3.74095	-3.34906	-2.21311	-2.09193	-3.37086	-2.8949	-0.996	-0.930021	-1.37672	-0.741083	-0.958113	-1.15111	-0.8213	-0.817554	-1.06159	-1.27221	0.545682	1.24554		-0.150813	0.304478		4	___1	1	2.24316e-15	304.95	270.9	304.95	-0.51819	7.69282	acidic-plus-2;acidic-plus-2 pSxD;acidic-plus-2 pSxE/D;acidic-plus-2-4 pSTxxED
__________MAYYLSNLNNNEKYETNQSYN	PF3D7_0106800	ras-related protein Rab-5C	S	6	-3.32741	-3.39184	-3.39463	-3.1773	-3.01992	-3.25977	-3.48399	-3.91295	-3.61649	-3.08688	NaN	NaN	NaN	NaN	NaN	NaN	NaN	NaN	NaN	NaN	-0.218964	1.01286		NaN	0		2	___1	0.834742	0.000900337	63.727	35.558	63.727	0.041614	5.85524
YLSNLNNNEKYETNQSYNSTKVFNSKLVLLG	PF3D7_0106800	ras-related protein Rab-5C	S	19	-0.143757	-0.0880585	-0.236275	-0.357138	-0.271271	-0.44129	0.62565	0.647409	-0.116709	-0.230555	1.34031	1.19953	1.41089	1.31361	1.33683	1.32563	1.07597	1.17143	1.143	1.04961	0.200536	1.03654		-0.00844638	0.043422		2	___1	0.999821	5.26257e-06	190.27	140.97	141.54	-0.25917	8.06089	Casein kinase I substrate motif;Casein kinase II substrate motif;G protein-coupled receptor kinase 1 substrate motif
YDNDKKDGAIINNRPSSDEEYKEEKDKNKIN	PF3D7_0107500	lipid/sterol:H+ symporter	S	877	2.67233	2.56024	2.53548	2.71277	2.68271	2.6542	3.33931	3.39916	3.42538	3.45864	2.92375	2.84901	2.98555	2.69131	2.71496	3.08922	2.893	2.94808	2.7232	2.66149	-0.0938803	0.758466		0.0876045	0.234773		4	___1	1	1.32177e-11	216.8	173.64	154.86	0.067327	9.82709	acidic-plus-2;acidic-plus-2 basic-2;acidic-plus-2 pSxD;acidic-plus-2 pSxE/D;acidic-plus-2-3 pSTxxED;acidic-plus-2-4 pSTxxED;acidic-plus-3 pSTxxED;acidic-plus-3-4 pSTxxEDED;Casein kinase II substrate motif;DNA dependent Protein kinase substrate motif;New PKA kinase substrate motif_RxS;PKA kinase substrate motif;PKA kinase substrate motif_RxS;PKC kinase substrate motif
DNDKKDGAIINNRPSSDEEYKEEKDKNKINI	PF3D7_0107500	lipid/sterol:H+ symporter	S	878	3.37208	3.31047	3.32835	3.3534	3.41716	3.42638	4.00836	4.03045	4.10522	4.12434	4.42926	4.36687	4.41816	4.36222	4.33586	4.40362	4.507	4.5102	4.33624	4.32137	-0.0620149	0.772252		0.0375258	0.514165		4	___1	1	4.53992e-11	250.06	206.54	154.86	0.067327	9.81736	14-3-3 domain binding motif;acidic-plus-1-2 pSTxxED;acidic-plus-2;acidic-plus-2 pSxE;acidic-plus-2 pSxE/D;acidic-plus-2-3 pSTxxED;acidic-plus-3 pSTxxED;BARD1 BRCT domain binding motif;Calmodulin-dependent protein kinase II substrate motif;Casein kinase II substrate motif;MAPKAPK2 kinase substrate motif;MDC1 BRCT domain binding motif;New PKA kinase substrate motif_RxxS;PKA kinase substrate motif;P…
HDDGDNDNDEKKKDLSLEVKNNEDDYENISI	PF3D7_0107500	lipid/sterol:H+ symporter	S	708	3.1162	3.08679	3.02021	2.44558	2.39753	2.4411	3.98516	3.96486	3.19608	3.12009	4.01776	3.99113	4.01108	4.01745	3.97508	4.09414	2.83725	2.76039	2.68466	2.64734	0.646331	2.60506	+	-0.022234	0.223715		2	___1	1	0.00626733	152.11	26.951	104.17	0.21638	8.89599	acidic-plus-2;acidic-plus-2 pSxE;acidic-plus-2 pSxE/D;Casein kinase II substrate motif;New PKA kinase substrate motif_KxxS;Phosphorylase kinase substrate motif;PKA kinase substrate motif;PKC kinase substrate motif
EINNNSNNTNKFNNNSTELATKDTQQFINGH	PF3D7_0107500	lipid/sterol:H+ symporter	S	1014	2.61152	2.58255	2.56408	2.11326	2.00134	1.97969	3.5211	3.44505	2.59302	2.56909	3.08598	3.03908	2.99929	3.09528	3.00795	2.97707	2.5499	2.47918	2.3926	2.34443	0.554621	2.21242	+	0.0146872	0.115149		2	___1	1	6.73298e-57	276.03	209.73	143.98	0.1746	8.72828	acidic-plus-2;acidic-plus-2 pSxE;acidic-plus-2 pSxE/D;Casein kinase II substrate motif;G protein-coupled receptor kinase 1 substrate motif
NNVNEDGFPNPSKIVSMEDVKKRNIKKDDAY	PF3D7_0107500	lipid/sterol:H+ symporter	S	774	5.86086	5.79724	5.72101	5.51593	5.39373	5.36393	6.52001	6.48585	5.91988	5.89097	6.55471	6.54383	6.50989	6.41836	6.31314	6.34518	6.53006	6.47857	6.29	6.23032	0.368507	1.57125	+	0.177249	1.4589	+	3	___1	1	1.00277e-05	180.09	132.13	44.765	-0.07732	9.79738	acidic-plus-2;acidic-plus-2 pSxE;acidic-plus-2 pSxE/D;acidic-plus-2-3 pSTxxED;acidic-plus-3 pSTxxED;Casein kinase II substrate motif;MAPKAPK2 kinase substrate motif;New PKA kinase substrate motif_KxxS;PKA kinase substrate motif;PKC kinase substrate motif;Pyruvate dehydrogenase kinase substrate motif
KEIKSSKKNVKDIKKSDMIHDDTYDIINSNN	PF3D7_0107500	lipid/sterol:H+ symporter	S	975	0.216398	-0.0202351	0.271954	-0.0637855	-0.273539	-0.160538	0.393194	0.360315	-0.444067	-0.707499	NaN	NaN	NaN	NaN	NaN	NaN	NaN	NaN	NaN	NaN	0.321993	1.01439		NaN	0		4	___1	0.595224	0.000162956	153.82	90.061	153.82	-0.092846	7.06221	New PKA kinase substrate motif_KxS;PKA kinase substrate motif;PKC kinase substrate motif
KKSDMIHDDTYDIINSNNKNILLSSNEINNN	PF3D7_0107500	lipid/sterol:H+ symporter	S	988	2.33185	2.32666	2.31315	2.42586	2.35344	2.43634	2.0522	2.08223	2.26789	2.10817	1.39963	1.36844	1.26266	1.68226	1.62613	1.58919	1.31312	1.17386	1.36877	1.29852	-0.0813313	1.03294		-0.288949	1.5511	+	3	___1	1	5.86732e-06	263.92	232.46	263.92	0.16286	8.39065
DTYDIINSNNKNILLSSNEINNNSNNTNKFN	PF3D7_0107500	lipid/sterol:H+ symporter	S	996	-1.74563	-1.79918	-1.89847	-1.90943	-1.91126	-1.82999	-1.81216	-1.68436	-1.50249	-1.8957	NaN	NaN	NaN	NaN	NaN	NaN	NaN	NaN	NaN	NaN	0.0691331	0.499899		NaN	0		3	___1	1	4.47098e-22	223.15	175.76	223.15	2.9682	8.70681	acidic-plus-3 pSTxxED;Casein kinase II substrate motif
TYDIINSNNKNILLSSNEINNNSNNTNKFNN	PF3D7_0107500	lipid/sterol:H+ symporter	S	997	1.5339	1.3631	1.38032	1.3461	1.28021	1.30533	1.58414	1.43359	1.41799	1.32765	0.511419	0.645783	0.60334	0.801846	0.559376	0.741745	-0.164524	-0.116045	-0.101948	-0.15667	0.115227	0.736692		-0.114141	0.518844		3	___1	1	4.47098e-22	337.9	276.52	223.15	2.9682	8.82789	acidic-plus-2;acidic-plus-2 pSxE;acidic-plus-2 pSxE/D;Casein kinase II substrate motif;MDC1 BRCT domain binding motif;Plk1 PBD domain binding motif
NNKNILLSSNEINNNSNNTNKFNNNSTELAT	PF3D7_0107500	lipid/sterol:H+ symporter	S	1004	NaN	NaN	NaN	NaN	NaN	NaN	NaN	NaN	NaN	NaN	-1.1415	-1.55149	-1.22331	-1.23124	-1.35723	-1.48464	-1.61232	-1.6103	-1.58977	-1.57895	NaN	0		0.0522664	0.123135		2	___1	1	0.000266838	130.85	111.77	130.85	-0.52103	7.53723	Casein kinase I substrate motif;Casein kinase II substrate motif
TQQFINGHDKNIYLLSSHDNALFYKYIYEEP	PF3D7_0107500	lipid/sterol:H+ symporter	S	1037	0.137915	0.248159	0.128694	0.0405865	0.272795	0.0742989	0.18795	-0.070137	0.289892	0.409817	0.812887	0.821516	0.899263	0.71978	0.756432	0.688578	0.611929	0.687464	0.400473	0.332899	0.0423628	0.182571		0.122959	1.169		3	___1	0.999208	3.87005e-06	186.05	154.22	97.551	0.11027	8.38075	acidic-plus-3 pSTxxED;Casein kinase II substrate motif;Pyruvate dehydrogenase kinase substrate motif
QQFINGHDKNIYLLSSHDNALFYKYIYEEPK	PF3D7_0107500	lipid/sterol:H+ symporter	S	1038	1.64537	1.79688	1.89045	1.70938	1.57052	1.52965	2.03808	2.0786	1.84204	1.669	3.49707	3.65842	3.58748	3.47422	3.61749	3.64319	3.02307	2.949	2.90641	2.92537	0.174384	0.717775		0.00268873	0.0119015		2	___1	0.99998	5.57746e-10	310.46	263.67	310.46	0.22325	9.46832	acidic-plus-2;acidic-plus-2 pSxD;acidic-plus-2 pSxE/D;G protein-coupled receptor kinase 1 substrate motif;MDC1 BRCT domain binding motif;Plk1 PBD domain binding motif
ILLDRGDVIKSSGYDSSYNDLQSSSLPNPSS	PF3D7_0107500	lipid/sterol:H+ symporter	S	924	-0.115904	-0.197094	-0.252466	-0.338303	-0.154911	-0.201387	0.0241108	0.17905	0.436571	0.554411	0.420084	0.567671	0.606775	0.513197	0.454342	0.418919	1.06752	1.10994	0.848011	0.870922	0.0430457	0.228668		0.0693576	0.412734		3	___1	0.83915	5.46542e-17	195	179.06	104.29	0.40373	8.47563	b-Adrenergic Receptor kinase substrate motif;MAPKAPK2 kinase substrate motif
LLDRGDVIKSSGYDSSYNDLQSSSLPNPSSN	PF3D7_0107500	lipid/sterol:H+ symporter	S	925	NaN	NaN	NaN	NaN	NaN	NaN	NaN	NaN	NaN	NaN	-0.881531	-0.854259	-0.642374	-0.624376	-0.836941	-0.515354	-0.179604	-0.0726452	-0.176582	-0.345652	NaN	0		-0.133831	0.415907		3	___1	0.860866	4.75683e-10	165.02	149.08	165.02	-0.12992	7.88933	acidic-plus-3 pSTxxED;Casein kinase II substrate motif;MDC1 BRCT domain binding motif;Plk1 PBD domain binding motif;Pyruvate dehydrogenase kinase substrate motif
PNDLNNDDKSVSKAISEDEFCNMYNVQVKEI	PF3D7_0107800	double-strand break repair protein MRE11	S	457	1.13756	0.916241	1.01922	1.25389	1.09853	1.14149	0.286276	0.439713	0.763968	0.547474	-0.0348778	-0.417911	-0.478365	-0.10594	0.188951	0.148497	-0.209265	-0.657352	-0.405992	-0.536501	-0.140299	0.662443		-0.387554	0.836557		2	___1	1	1.36627e-18	310.04	244.86	231.23	-0.7507	8.11418	acidic-plus-1-2 pSTxxED;acidic-plus-2;acidic-plus-2 pSxD;acidic-plus-2 pSxE/D;acidic-plus-2-3 pSTxxED;acidic-plus-3 pSTxxED;BARD1 BRCT domain binding motif;Calmodulin-dependent protein kinase II substrate motif;Casein kinase II substrate motif;Chk1 kinase substrate motif;G protein-coupled receptor kinase 1 substrate motif;MAPKAPK2 kinase substrate motif;New PKA kinase substrate motif_KxxS;PKA kin…
NNIYPNDLNNDDKSVSKAISEDEFCNMYNVQ	PF3D7_0107800	double-strand break repair protein MRE11	S	453	NaN	NaN	NaN	NaN	NaN	NaN	NaN	NaN	NaN	NaN	-2.20855	-2.84187	-1.99881	-2.85506	-2.74279	-0.951992	-2.15416	-1.937	-1.87577	-2.08431	NaN	0		-0.166462	0.0829679		3	___1	0.541095	0.000230833	58.98	47.669	58.98	0.49904	6.67771	G protein-coupled receptor kinase 1 substrate motif;GSK3 kinase substrate motif;New PKA kinase substrate motif_KxxS;PKA kinase substrate motif;PKC kinase substrate motif
TNGVKLLQRNDEMNNSDHPGEYLNYRNGSNK	PF3D7_0107800	double-strand break repair protein MRE11	S	536	0.816	0.885181	0.864344	0.832096	0.920473	0.89708	0.633907	0.682974	0.723211	0.910738	-0.771553	-0.573061	-0.529955	-0.406345	-0.47686	-0.61758	-0.846073	-0.916397	-0.833261	-0.810396	-0.0280412	0.309747		-0.124594	0.485064		3	___1	1	3.07021e-05	120.41	107.78	120.41	-0.19407	8.20639
LNNRNNIFDDTNDCMSNKSFIQDKNENLYKD	PF3D7_0107800	double-strand break repair protein MRE11	S	501	-1.81839	-1.78825	-1.71832	-1.73012	-1.72915	-1.62592	-2.39581	-2.44573	-2.56292	-1.99057	-1.58153	-1.29933	-1.68483	-1.34879	-1.18957	-1.48893	-1.80802	-1.91312	-1.97737	-1.98452	-0.0799224	0.654924		-0.179464	0.46982		2	___1	0.999999	0.000322637	173.36	132.26	173.36	-0.22185	7.67826	Casein kinase I substrate motif;Casein kinase II substrate motif;PKA kinase substrate motif;PKC kinase substrate motif
NNNLFFQGNNYKKDESNTGNKMSKDMNVINN	PF3D7_0108300	conserved Plasmodium protein, unknown function	S	1951	3.45883	3.60485	3.49426	3.43325	3.44484	3.30171	2.91087	2.91154	2.89933	3.02901	4.15087	4.20213	4.10798	4.49615	4.48841	4.41641	3.80065	3.65889	3.73431	4.08546	0.126051	0.73087		-0.313329	1.85951	+	3	___1	0.999739	5.40231e-05	153.34	107.51	110.92	0.092718	9.06741	b-Adrenergic Receptor kinase substrate motif;Casein kinase II substrate motif;New PKA kinase substrate motif_KxxS;PKA kinase substrate motif;PKC kinase substrate motif
MVLLGNENMLFKKGGSIMNFGDVDNNTTCAM	PF3D7_0108300	conserved Plasmodium protein, unknown function	S	1470	0.66111	0.522163	0.651266	0.577705	0.548229	0.554792	1.09014	1.15295	0.311087	0.211958	0.950081	0.818974	1.02168	0.766031	0.644833	0.88467	2.31868	2.44035	2.27377	2.25017	0.0512708	0.422421		0.165067	0.673674		3	___1	1	5.86919e-06	176.71	149.21	156.43	-0.28964	8.39688	AMP-activated protein kinase substrate motif;Calmodulin-dependent protein kinase II substrate motif;New PKA kinase substrate motif_KxxS;Phosphorylase kinase substrate motif;PKA kinase substrate motif;PKC kinase substrate motif
NNDNINNVARGHTVDSELTTEDPVIQKKGVC	PF3D7_0108300	conserved Plasmodium protein, unknown function	S	1217	1.65337	1.63651	1.64446	1.40653	1.55901	1.52164	2.03162	2.01966	1.58135	1.57731	2.07462	2.1285	2.09962	2.08871	2.08868	2.07727	2.54161	2.40803	2.58153	2.65708	0.149052	1.07601		0.0160275	0.374028		3	___1	1	5.36414e-09	280.25	215.73	274.43	-0.52386	8.87481	b-Adrenergic Receptor kinase substrate motif;Casein kinase I substrate motif;Casein kinase II substrate motif;G protein-coupled receptor kinase 1 substrate motif
EDELLKEHHLYLKKGSEVVPNNQYYNLGEYN	PF3D7_0108300	conserved Plasmodium protein, unknown function	S	1051	3.12042	3.12131	2.9805	2.90267	3.10962	2.90702	3.89041	3.98066	2.95706	2.98867	2.37661	2.36966	2.50155	1.95431	1.92676	2.04784	3.1767	3.14591	2.99491	2.95392	0.100973	0.45993		0.439636	1.79445	+	3	___1	1	1.73316e-09	235.48	195.63	235.48	-0.21656	9.43527	G protein-coupled receptor kinase 1 substrate motif;New PKA kinase substrate motif_KKxS;New PKA kinase substrate motif_KxS;New PKA kinase substrate motif_KxxS;PKA kinase substrate motif;PKC kinase substrate motif
ILLLNNSNLNSVKGVSLNEKQLLNYINNNNN	PF3D7_0108300	conserved Plasmodium protein, unknown function	S	2019	1.66897	1.63979	1.61671	1.59643	1.54318	1.55039	1.34689	1.30471	0.590782	0.64686	1.33199	1.23016	1.33279	1.04566	0.948286	0.86418	1.72844	1.6796	1.55781	1.52293	0.0784906	1.13473		0.345603	1.5056	+	2	___1	1	0.00782809	127.76	40.289	96.331	0.12542	8.12694	acidic-plus-3 pSTxxED;Casein kinase II substrate motif;New PKA kinase substrate motif_KxxS;Phosphorylase kinase substrate motif;PKA kinase substrate motif;PKC kinase substrate motif
RKIDTENNAINILNFSNDLEKKSNNTMVDIC	PF3D7_0108300	conserved Plasmodium protein, unknown function	S	2198	2.71285	2.46108	2.56995	2.81662	2.83752	2.8411	1.73682	1.76099	2.26165	1.99564	2.33948	2.24595	2.20692	2.49995	2.51398	3.18408	2.33124	2.34444	2.55431	2.42613	-0.250451	1.11909		-0.468552	0.750709		2	___1	1	3.5045e-46	278.24	208.32	252.05	0.19553	9.47175	acidic-plus-2;acidic-plus-2 pSxD;acidic-plus-2 pSxE/D;acidic-plus-2-4 pSTxxED
DGMGTMRISDDMLNNSNDIKKKKNNNNKKFS	PF3D7_0108300	conserved Plasmodium protein, unknown function	S	945	5.79483	5.77279	5.75782	6.01179	5.95674	5.97579	5.27239	5.263	5.61822	5.5818	5.0165	5.02337	5.01236	5.21681	5.25497	5.29369	5.09584	5.08895	5.23804	5.20236	-0.206294	2.05938	+	-0.237749	2.05648	+	2	___1	1	5.24072e-214	361.52	276.7	354.39	-0.064823	9.66525	acidic-plus-2;acidic-plus-2 pSxD;acidic-plus-2 pSxE/D
SNNKKKSNLVKDKKNSSTSTCNKFMNNTHNL	PF3D7_0108300	conserved Plasmodium protein, unknown function	S	500	-2.92665	-2.68216	-2.81845	-3.4373	-3.35451	-3.28378	-0.703142	-0.405611	-3.07123	-2.86435	NaN	NaN	NaN	NaN	NaN	NaN	NaN	NaN	NaN	NaN	0.549442	1.65125	+	NaN	0		3	___1	0.963283	0.00369491	63.76	34.42	63.76	-0.086418	7.29513	Casein kinase I substrate motif;Casein kinase II substrate motif;G protein-coupled receptor kinase 1 substrate motif;New PKA kinase substrate motif_KKxS;New PKA kinase substrate motif_KxS;New PKA kinase substrate motif_KxxS;PKA kinase substrate motif;PKC kinase substrate motif
FNNDKNADENMIKLDSSKLGNKNKFKNENDE	PF3D7_0108300	conserved Plasmodium protein, unknown function	S	284	-0.15892	-0.938896	-0.486803	-0.0609074	-0.12668	-0.146809	0.0270596	0.593489	0.196415	-0.0867901	1.12772	0.268211	1.26483	0.411507	0.578697	2.52206	1.89565	2.7475	2.28851	2.09276	-0.416741	0.680758		-0.283832	0.130702		3	___1	0.982008	5.57897e-06	142.3	122.91	128.14	-0.17492	8.00561	b-Adrenergic Receptor kinase substrate motif;Calmodulin-dependent protein kinase II substrate motif;Chk1 kinase substrate motif;New PKA kinase substrate motif_KxxS;PKA kinase substrate motif;PKC kinase substrate motif
NIVNGKMKEEKNDFVSLEGVLDKNEKSNFNN	PF3D7_0108300	conserved Plasmodium protein, unknown function	S	256	4.73127	4.74298	4.73406	4.54901	4.53032	4.55901	5.08804	5.1125	4.70462	4.65564	4.85852	4.88252	4.78499	4.49998	4.65233	4.594	5.19302	5.1582	5.33002	5.34423	0.189992	2.63897	+	0.259907	1.40408	+	2	___1	1	2.37773e-32	239.35	168.67	215.56	0.10204	9.31996	acidic-plus-2;acidic-plus-2 pSxE;acidic-plus-2 pSxE/D;Casein kinase I substrate motif;Casein kinase II substrate motif
LKNDNIKTTTTERNNSINHSMNKNDVSMMYD	PF3D7_0108300	conserved Plasmodium protein, unknown function	S	1661	1.03004	0.926041	1.11542	0.818731	0.845785	0.816353	1.80438	1.85567	0.807375	0.89554	1.86573	1.98466	1.77991	1.30483	1.36611	1.16534	2.48712	2.43888	2.25085	2.1256	0.196875	1.14723		0.598008	1.71767	+	3	___1	0.999984	2.49181e-05	143.71	71.53	79.492	-0.32278	8.67784	14-3-3 domain binding motif;Calmodulin-dependent protein kinase II substrate motif;Casein kinase I substrate motif;G protein-coupled receptor kinase 1 substrate motif;GSK3 kinase substrate motif;New PKA kinase substrate motif_RxxS;Phosphorylase kinase substrate motif;PKA kinase substrate motif;PKC kinase substrate motif
NIKTTTTERNNSINHSMNKNDVSMMYDDFKN	PF3D7_0108300	conserved Plasmodium protein, unknown function	S	1665	-1.55763	-1.60931	-1.5124	-1.57274	-1.50995	-1.91928	-2.00478	-2.03655	-1.93411	-2.93465	-3.39517	-3.92905	-3.31488	-3.8011	-4.3214	-3.76288	-2.57554	-2.41049	-2.77372	-2.54947	0.107546	0.304527		0.415429	0.591756		3	___1	0.999919	0.00860016	62.14	44.409	62.14	0.73104	7.34918	MAPKAPK2 kinase substrate motif
HLNNSMLKNNMVNKNSAHNLASHLNNNNKVS	PF3D7_0108300	conserved Plasmodium protein, unknown function	S	1819	NaN	NaN	NaN	NaN	NaN	NaN	NaN	NaN	NaN	NaN	-0.825436	-0.787817	-0.729958	-1.18372	-1.12132	-1.05557	-0.432598	-0.511663	-0.629356	-0.590959	NaN	0		0.339131	1.74226	+	4	___1	0.999994	1.26612e-05	129.11	107.58	92.439	0.34208	7.22515	AMP-activated protein kinase substrate motif;New PKA kinase substrate motif_KxS;PKA kinase substrate motif;PKC kinase substrate motif
NDNLAFLNNQQDDNVSHANHTRSTIHKMSVF	PF3D7_0108300	conserved Plasmodium protein, unknown function	S	1419	-3.13746	-3.23541	-3.14934	-3.07346	-2.89261	-2.80051	-2.99346	-2.76552	-2.69973	-2.5582	0.150045	-0.328663	0.0536766	-0.297627	-0.330711	-0.0226536	0.62624	0.668066	0.416706	0.512699	-0.251877	1.00305		0.17535	0.37303		4	___1	0.999952	4.76543e-53	230.69	214.19	230.69	0.18686	8.05755	Casein kinase I substrate motif
GEHNIDNIVNKNVRTSLLKNDNIKTTTTERN	PF3D7_0108300	conserved Plasmodium protein, unknown function	S	1644	-0.829601	-0.899759	-0.879553	-1.05199	-1.07979	-1.15698	0.585453	0.71064	-1.35655	-1.38587	-2.05967	-2.38707	-1.78325	-3.83702	-3.10455	-3.46105	-1.70495	-1.75006	-3.12518	-2.98907	0.226616	1.57551	+	1.39087	1.43495	+	3	___1	0.945203	0.00334199	96.229	12.368	96.229	0.10804	7.10602	New PKA kinase substrate motif_RxS;PKA kinase substrate motif;PKA kinase substrate motif_RxS;PKC kinase substrate motif
NDVSMMYDDFKNYWDSPLGKNNSINNLMMMN	PF3D7_0108300	conserved Plasmodium protein, unknown function	S	1684	1.62844	1.41068	1.64177	1.71357	1.71281	1.62152	1.57118	1.61268	1.52102	1.53162	-0.263809	-0.401392	-0.467789	-0.451092	-0.270056	-0.415371	-0.788565	-0.015667	-0.115702	0.0253735	-0.122337	0.569239		0.0011762	0.00444418		2	___1	1	3.27576e-05	147.24	101.37	147.24	0.30857	7.82855	b-Adrenergic Receptor kinase substrate motif;CDK kinase substrate motif_minimal;CDK kinase substrate motif_minimal_pS;ERK1,2 kinase substrate motif;GSK-3, ERK1, ERK2, CDK5 substrate motif;WW domain binding motif
DILEKRTDINDIFNNSLSETNKSANNTTTNN	PF3D7_0108300	conserved Plasmodium protein, unknown function	S	1094	NaN	NaN	NaN	NaN	NaN	NaN	NaN	NaN	NaN	NaN	1.9045	1.63658	1.86806	1.48706	1.57081	1.87364	1.92983	2.11669	1.97133	1.97307	NaN	0		0.15921	0.41464		3	___1	0.999707	1.77913e-17	251.12	176.61	152.04	0.038842	8.63609	acidic-plus-3 pSTxxED;Casein kinase II substrate motif;G protein-coupled receptor kinase 1 substrate motif
LEKRTDINDIFNNSLSETNKSANNTTTNNNN	PF3D7_0108300	conserved Plasmodium protein, unknown function	S	1096	2.44636	2.22199	2.39293	2.55471	2.36251	2.57631	2.78277	2.59434	2.3025	2.47588	1.33303	1.19652	1.32014	1.06198	1.16162	1.22161	1.84949	2.00236	1.87893	1.89623	-0.14408	0.565692		0.134825	0.773089		3	___1	0.994968	4.93374e-32	210.14	150.28	191.66	0.37802	8.65006	Casein kinase II substrate motif;G protein-coupled receptor kinase 1 substrate motif
NNNNSYDIYDIISVKSFSNDNVNNMCNVDKM	PF3D7_0108300	conserved Plasmodium protein, unknown function	S	1006	2.23339	2.21146	2.26065	2.18191	2.19744	2.16475	2.44774	2.4789	2.16325	2.16459	1.79151	1.70457	1.8626	1.69589	1.6904	1.64993	2.93782	2.93717	2.87952	2.88909	0.053805	1.05715		0.107485	0.811953		2	___1	0.999671	6.0858e-06	215.81	171.51	188.58	-0.57222	9.12133	Casein kinase II substrate motif
NNSYDIYDIISVKSFSNDNVNNMCNVDKMMN	PF3D7_0108300	conserved Plasmodium protein, unknown function	S	1008	0.148712	0.280689	0.1901	0.306074	0.0788651	0.0848389	0.26532	0.234568	0.0674057	0.153458	1.27582	1.25417	1.30107	1.3627	1.40088	1.19741	2.32807	2.28645	2.22803	2.19994	0.0499077	0.211918		-0.0433121	0.245843		2	___1	0.926948	8.43976e-05	163.2	131.55	163.2	-0.49382	8.74177	acidic-plus-2;acidic-plus-2 pSxD;acidic-plus-2 pSxE/D;AMP-activated protein kinase substrate motif;HMGCoA Reductase kinase substrate motif;New PKA kinase substrate motif_KxxS;PKA kinase substrate motif;PKC kinase substrate motif
STCNKFMNNTHNLNKSFSNIASDMYNKDTNM	PF3D7_0108300	conserved Plasmodium protein, unknown function	S	518	2.59016	2.54674	2.54257	2.44997	2.42725	2.45772	2.6861	2.78898	2.24551	2.17521	2.4994	2.51757	2.44625	2.19208	2.12295	2.29888	3.17097	3.15763	3.0025	3.02385	0.114845	1.63693	+	0.283102	1.43997	+	2	___1	1	2.6436e-84	279.65	222.48	185.14	-0.62548	9.29223	Casein kinase II substrate motif
CNKFMNNTHNLNKSFSNIASDMYNKDTNMSS	PF3D7_0108300	conserved Plasmodium protein, unknown function	S	520	2.37783	2.34123	2.3415	2.32984	2.34476	2.29891	2.35757	2.46728	1.91502	1.95972	2.47693	2.40697	2.44094	2.08789	2.05592	2.14693	3.2127	3.23125	3.03608	3.04291	0.029014	0.599729		0.344701	2.03224	+	2	___1	1	8.17736e-43	311.33	229.62	185.14	-0.62548	9.29188	Calmodulin-dependent protein kinase II substrate motif;Chk1 kinase substrate motif;G protein-coupled receptor kinase 1 substrate motif;GSK3 kinase substrate motif;New PKA kinase substrate motif_KxxS;PKA kinase substrate motif;PKC kinase substrate motif
MNNTHNLNKSFSNIASDMYNKDTNMSSLNTS	PF3D7_0108300	conserved Plasmodium protein, unknown function	S	524	2.22717	2.20636	2.17306	2.11125	2.11525	2.14369	2.26544	2.29743	1.94068	1.87845	-0.572577	-0.460098	-0.433693	-0.643515	-0.663298	-0.570526	0.137499	0.115368	-0.0309849	0.106798	0.0787996	1.28094		0.13699	0.937629		2	___1	0.980776	4.3526e-07	183.06	130.82	156	-0.34239	8.05998	Casein kinase II substrate motif;MAPKAPK2 kinase substrate motif
CAMNKNERRLTNNMKSGHNIIADNKDEELLN	PF3D7_0108300	conserved Plasmodium protein, unknown function	S	1498	-2.15992	-2.43261	-2.49393	-2.41795	-2.49529	-2.25291	-1.88305	-1.50351	-2.27148	-2.44334	NaN	NaN	NaN	NaN	NaN	NaN	NaN	NaN	NaN	NaN	0.0265598	0.0698022		NaN	0		4	___1	1	0.013927	61.648	38.047	61.648	0.017526	6.98484
SGFNSMNLTASELMKSLSNGIHLNQKMNTLT	PF3D7_0108300	conserved Plasmodium protein, unknown function	S	1722	-0.701021	-0.584673	-0.518971	-0.70999	-0.819021	-0.714945	-1.72273	-2.02223	-1.97634	-2.38783	-0.88917	-0.909935	-0.958153	-0.94964	-0.982788	-1.01565	-0.783787	-0.773502	-0.898253	-0.92967	0.14643	0.825658		0.0636069	0.822319		3	___1	0.5	0.000335394	125.97	57.003	105.14	-0.071847	7.33532	Casein kinase II substrate motif
FNSMNLTASELMKSLSNGIHLNQKMNTLTSS	PF3D7_0108300	conserved Plasmodium protein, unknown function	S	1724	-0.0455399	0.0373612	0.0915546	-0.0389271	-0.0647049	-0.0880795	-0.787405	-0.881689	-1.08404	-1.16702	-0.453192	-0.497208	-0.477938	-0.545494	-0.436268	-0.611099	-0.308014	-0.388678	-0.423758	-0.464214	0.0916958	0.788974		0.0548414	0.391169		2	___1	0.990242	0.000335394	125.97	57.003	117.98	0.31989	7.68191	Calmodulin-dependent protein kinase II substrate motif;Chk1 kinase substrate motif;New PKA kinase substrate motif_KxxS;PKA kinase substrate motif;PKC kinase substrate motif
KKKQSKSTLCNTKPLSCDILEQVNEEQQMFN	PF3D7_0108300	conserved Plasmodium protein, unknown function	S	888	NaN	NaN	NaN	NaN	NaN	NaN	NaN	NaN	NaN	NaN	-0.558104	-1.01598	-0.768375	-0.579304	-0.708241	-0.354959	0.324657	0.545918	0.567276	0.548054	NaN	0		-0.233319	0.524405		3	___1	0.989129	1.53912e-10	160.26	141.02	96.134	-0.31108	7.90956	acidic-plus-2;acidic-plus-2 pSxD;acidic-plus-2 pSxE/D;New PKA kinase substrate motif_KxxS;PKA kinase substrate motif;PKC kinase substrate motif
SINNNNNSYDIYDIISVKSFSNDNVNNMCNV	PF3D7_0108300	conserved Plasmodium protein, unknown function	S	1003	-2.25081	-2.37489	-2.32079	-2.37445	-2.48465	-2.61505	-2.26355	-2.24841	-2.06919	-2.34485	NaN	NaN	NaN	NaN	NaN	NaN	NaN	NaN	NaN	NaN	0.175882	0.813493		NaN	0		4	___1	0.990348	9.15085e-28	178.8	166.31	178.8	0.65175	7.766	Casein kinase I substrate motif;Casein kinase II substrate motif;PKA kinase substrate motif;PKC kinase substrate motif
NVKYVEALNSQFNFLSRDSRKIDTENNAINI	PF3D7_0108300	conserved Plasmodium protein, unknown function	S	2179	-2.35309	-2.35613	-2.6056	-2.3925	-2.49905	-2.18237	-2.02308	-2.13871	-2.70443	-2.6776	NaN	NaN	NaN	NaN	NaN	NaN	NaN	NaN	NaN	NaN	-0.0803	0.231538		NaN	0		4	___1	0.744741	1.72136e-14	204.82	177.67	204.82	0.15569	7.0816	acidic-plus-2;acidic-plus-2 pSxD;acidic-plus-2 pSxE/D;Casein kinase I substrate motif;Casein kinase II substrate motif
YVEALNSQFNFLSRDSRKIDTENNAINILNF	PF3D7_0108300	conserved Plasmodium protein, unknown function	S	2182	0.0133858	0.0944996	0.071537	-0.21701	-0.225935	-0.150717	-0.141464	-0.138128	-1.22766	-1.32158	0.0510082	0.285038	0.349691	0.216965	0.204062	-0.0319099	0.0817013	0.078764	0.0363922	-0.0891685	0.257695	1.77425	+	0.0988738	0.299805		3	___1	0.999361	3.1742e-55	254.26	227.89	182.77	0.16514	8.15773	b-Adrenergic Receptor kinase substrate motif;New PKA kinase substrate motif_RxS;PKA kinase substrate motif;PKA kinase substrate motif_RxS;PKC kinase substrate motif
NISKAGDPFLHNQEGSFSYAPPPYQGVENSS	PF3D7_0108700	secreted ookinete protein, putative	S	1113	0.185812	0.26359	0.370215	-0.163096	0.151028	0.205954	1.20222	1.23017	0.80904	0.667559	0.891277	0.808239	0.773024	0.733786	0.775293	0.893854	1.03491	1.17041	1.06753	1.01651	0.208577	0.616789		0.0232023	0.134431		3	___1	0.989209	6.14311e-11	160.86	136.21	142.68	0.031076	9.44174	Casein kinase II substrate motif;G protein-coupled receptor kinase 1 substrate motif
YINKPPSNINRFSQTSIYNTHNKVTNPLLNT	PF3D7_0108700	secreted ookinete protein, putative	S	1008	-2.65433	-2.44598	-2.80395	-2.38683	-2.50381	-2.6789	-1.76336	-1.74707	-2.78138	-3.14268	NaN	NaN	NaN	NaN	NaN	NaN	NaN	NaN	NaN	NaN	-0.111572	0.30727		NaN	0		3	___1	0.895824	0.000706424	128.96	104.24	118.51	-0.30706	7.07007	G protein-coupled receptor kinase 1 substrate motif
EKNKTNDMDEKKKDESFIHYDNKKIINNLNP	PF3D7_0108700	secreted ookinete protein, putative	S	939	-1.07868	-1.15575	-1.08363	-1.28497	-1.32394	-1.37421	-0.235916	-0.235487	-0.82513	-0.714405	-2.31296	-2.49952	-2.07223	-2.57676	-2.24529	-2.46487	-2.12443	-2.04248	-2.86801	-2.73937	0.221683	1.59838	+	0.13407	0.315107		4	___1	0.999991	0.000129546	102.64	73.309	102.64	0.97016	7.27217	b-Adrenergic Receptor kinase substrate motif;New PKA kinase substrate motif_KxxS;PKA kinase substrate motif;PKC kinase substrate motif
RNVPKEVTQRKNTEASVNNNVEENYLRNKVT	PF3D7_0108700	secreted ookinete protein, putative	S	1040	-0.249592	-0.153179	-0.20521	-0.347559	-0.306482	-0.293568	0.884342	0.879412	0.191744	0.111265	1.10104	1.16994	0.954338	0.869207	0.840368	0.874294	1.36242	1.39739	0.814968	0.985985	0.113209	1.13958		0.213816	1.09644		2	___1	1	5.12109e-16	286.7	246.51	286.7	0.7485	8.82452
NEYDEHFILNDKMRYSGFHSMENDKSPPNDK	PF3D7_0108700	secreted ookinete protein, putative	S	707	-1.45259	-1.38795	-1.4835	-1.61861	-1.49703	-1.49107	-0.276627	-0.280418	-1.23764	-1.41782	-0.407988	-0.510368	-0.459484	-1.091	-1.12703	-1.14214	-0.302616	-0.214989	-1.24165	-1.30941	0.0942218	0.696186		0.66078	2.59895	+	4	___1	0.996277	0.000270957	127.75	81.963	127.75	-0.21699	8.3678	Casein kinase I substrate motif;G protein-coupled receptor kinase 1 substrate motif;GSK3 kinase substrate motif;New PKA kinase substrate motif_RxS;PKA kinase substrate motif;PKA kinase substrate motif_RxS;PKC kinase substrate motif
EHFILNDKMRYSGFHSMENDKSPPNDKYNMD	PF3D7_0108700	secreted ookinete protein, putative	S	711	4.30532	4.35368	4.31636	4.04576	4.00106	3.94778	4.9402	4.84545	4.42974	4.3177	4.88531	5.1059	4.9488	4.90533	5.03982	4.87346	5.18323	5.14091	5.2392	5.19379	0.326923	2.02801	+	0.0404669	0.171178		2	___1	1	3.11643e-13	202.27	161.22	180.84	0.0062549	9.35044	acidic-plus-2;acidic-plus-2 pSxE;acidic-plus-2 pSxE/D;acidic-plus-2-4 pSTxxED;Casein kinase II substrate motif;MAPKAPK2 kinase substrate motif
EQSVENKLDEDKLKMSTHMVNNIFEGTKEYI	PF3D7_0108700	secreted ookinete protein, putative	S	1075	NaN	NaN	NaN	NaN	NaN	NaN	NaN	NaN	NaN	NaN	-2.35738	-2.5287	-2.27764	-2.18825	-2.56387	-2.46555	-2.16889	-2.33439	-2.66289	-2.60822	NaN	0		0.0179847	0.0428821		3	___1	0.499983	0.0133008	46.3	31.61	46.3	-1.5906	6.71594	New PKA kinase substrate motif_KxS;PKA kinase substrate motif;PKC kinase substrate motif
DEDTSNKMDKLKNFASINEYPYVDIKKFKDN	PF3D7_0108700	secreted ookinete protein, putative	S	674	2.7842	2.73077	2.79077	2.31114	2.29637	2.31896	3.91996	3.92153	2.76403	2.70174	4.365	4.31567	4.37634	4.02722	4.10818	4.3332	4.61836	4.69606	4.41512	4.45089	0.459754	2.71897	+	0.196137	0.76807		2	___1	1	5.34524e-15	305.9	250.71	305.9	-0.37543	9.26141	acidic-plus-3 pSTxxED;Casein kinase II substrate motif;PKA kinase substrate motif
DVITYIANSYINKPPSNINRFSQTSIYNTHN	PF3D7_0108700	secreted ookinete protein, putative	S	999	-1.38648	-1.41677	-1.49382	-1.54482	-1.29734	-1.48023	-1.56908	-1.68976	-1.519	-2.05665	-2.68917	-2.28017	-2.65935	-2.55773	-2.24551	-2.92541	-2.908	-2.70965	-2.49362	-2.76064	0.00844193	0.033277		0.0333204	0.0453371		3	___1	0.988695	3.44289e-09	90.698	83.382	90.698	0.03075	7.84984	Calmodulin-dependent protein kinase II substrate motif;Chk1 kinase substrate motif;DNA dependent Protein kinase substrate motif;New PKA kinase substrate motif_KxxS;PKA kinase substrate motif;PKC kinase substrate motif
DLSNYNGRKSMYLNESLEDDMKNNDYDNKIN	PF3D7_0108700	secreted ookinete protein, putative	S	885	4.24344	4.16163	4.10253	3.96394	3.98232	3.99234	4.69217	4.69345	4.2787	4.1939	5.22706	5.19972	5.18741	5.37369	5.32222	5.51941	4.91206	4.98949	4.97183	4.95907	0.189665	1.34606	+	-0.200375	1.0989		2	___1	1	6.2327e-121	436.17	350.9	314.72	-0.29408	9.35993	acidic-plus-2;acidic-plus-2 pSxE;acidic-plus-2 pSxE/D;acidic-plus-2-3 pSTxxED;acidic-plus-2-4 pSTxxED;acidic-plus-3 pSTxxED;acidic-plus-3-4 pSTxxEDED;b-Adrenergic Receptor kinase substrate motif;Casein kinase II substrate motif;Pyruvate dehydrogenase kinase substrate motif
GTKEYIKTNEDMNNISKAGDPFLHNQEGSFS	PF3D7_0108700	secreted ookinete protein, putative	S	1100	-0.068903	-0.0643196	-0.203781	-0.168306	-0.168909	-0.161884	0.265367	0.310665	0.334179	0.355249	NaN	NaN	NaN	NaN	NaN	NaN	NaN	NaN	NaN	NaN	0.054032	0.444418		NaN	0		2	___1	1	6.54936e-05	133.32	83.127	133.32	-0.57205	7.79399
ENYLRNKVTNHDTEQSVENKLDEDKLKMSTH	PF3D7_0108700	secreted ookinete protein, putative	S	1062	-0.87821	-0.89694	-1.00468	-0.938183	-0.872177	-1.08343	-0.519028	-0.381512	-0.660709	-0.685999	-0.99954	-0.702913	-0.678993	-0.937235	-0.62163	-0.668545	-0.574203	-0.403549	-0.49053	-0.510954	0.0379836	0.181771		-0.0513458	0.123183		4	___1	1	0.000203811	167.72	121.54	154.6	0.67505	8.02979	acidic-plus-2;acidic-plus-2 pSxE;acidic-plus-2 pSxE/D;Casein kinase II substrate motif
DKMRYSGFHSMENDKSPPNDKYNMDSYNMDS	PF3D7_0108700	secreted ookinete protein, putative	S	717	NaN	NaN	NaN	NaN	NaN	NaN	NaN	NaN	NaN	NaN	-0.87225	-0.653603	-0.629959	-0.724239	-0.900656	-0.445559	-0.783707	-0.898842	-0.862709	-0.783663	NaN	0		-0.0284526	0.0605459		4	___1	0.998884	0.00098553	72.086	54.223	72.086	-0.43217	7.29901	CDK kinase substrate motif_minimal;CDK kinase substrate motif_minimal_pS;ERK1, ERK2, SAPK, CDK5 and GSK3 kinase substrate motif;ERK1,2 kinase substrate motif;Growth associated histone HI kinase substrate motif;GSK-3, ERK1, ERK2, CDK5 substrate motif;WW domain binding motif
RDIYDKKLIRNYENNSMNDKENDNNFIGDSI	PF3D7_0108800	conserved Plasmodium protein, unknown function	S	135	1.40491	1.46887	1.44572	1.11002	1.06419	1.05729	2.18668	2.18701	1.6247	1.69306	2.90748	2.90207	2.90654	2.9892	3.01681	2.86975	2.69148	2.52062	2.5209	2.52746	0.362663	2.3273	+	-0.0532227	0.443949		2	___1	1	6.04927e-07	186.13	139.53	186.13	-0.23148	8.32488	acidic-plus-3 pSTxxED;Casein kinase I substrate motif;Casein kinase II substrate motif;Pyruvate dehydrogenase kinase substrate motif
YSFDKQGNIKEIDFLSCKSVILPEQHLNAKD	PF3D7_0109000	photosensitized INA-labeled protein PHIL1	S	25	NaN	NaN	NaN	NaN	NaN	NaN	NaN	NaN	NaN	NaN	-0.21043	-0.0523186	-0.400467	-0.160036	-0.189089	-0.678242	-0.220055	-0.372759	-0.471745	-0.451794	NaN	0		0.121384	0.222764		2	___1	1	0.00232571	109.66	23.988	109.66	-0.46984	7.23073	Casein kinase I substrate motif;Casein kinase II substrate motif;PKA kinase substrate motif;PKC kinase substrate motif
NVFKRRSKGEANSEWSNAFVTRVDPYECTDP	PF3D7_0109000	photosensitized INA-labeled protein PHIL1	S	176	0.644579	0.309309	0.5445	0.550676	0.537893	0.376436	0.828651	0.785835	0.831957	0.677555	1.45809	1.4546	1.40587	1.38105	1.60023	1.54056	1.20717	1.43093	1.31494	1.37326	0.0111275	0.0309561		-0.0677611	0.375196		2	___1	0.999997	2.79005e-05	222.09	196.34	183.77	0.61148	8.23129
ALFAYNSAFQSIPIKSSPNVFKRRSKGEANS	PF3D7_0109000	photosensitized INA-labeled protein PHIL1	S	158	1.1654	1.13638	1.10923	1.17263	1.09569	1.09103	1.64276	1.61219	1.72575	1.71148	-0.0133858	-0.167099	-0.219088	-0.00788879	-0.0630779	-0.133369	-0.0123577	0.0415497	0.0332584	-0.141306	0.0172202	0.197398		-0.0650787	0.33768		2	___1	0.991608	0.00704667	149.27	38.462	124.92	0.20911	8.50853
LFAYNSAFQSIPIKSSPNVFKRRSKGEANSE	PF3D7_0109000	photosensitized INA-labeled protein PHIL1	S	159	1.58729	1.37701	1.4038	1.51127	1.49575	1.53941	1.99199	1.97997	2.16473	2.03566	1.02434	1.07908	1.02561	1.00622	1.15825	1.13089	1.27581	1.19763	1.09064	1.13231	-0.0594438	0.327624		-0.0554422	0.415588		2	___1	0.915591	0.00985174	126.07	27.071	126.07	0.2968	8.40931	CDK kinase substrate motif_minimal;CDK kinase substrate motif_minimal_pS;ERK1,2 kinase substrate motif;GSK-3, ERK1, ERK2, CDK5 substrate motif;MDC1 BRCT domain binding motif;New PKA kinase substrate motif_KxS;PKA kinase substrate motif;PKC kinase substrate motif;Plk1 PBD domain binding motif;WW domain binding motif
DKQGNIKEIDFLSCKSVILPEQHLNAKDNFI	PF3D7_0109000	photosensitized INA-labeled protein PHIL1	S	28	-0.592861	-0.624119	-0.753324	-0.794842	-0.835352	-0.672859	0.244799	0.188683	-0.363977	-0.461155	-0.270126	-0.163902	-0.0765934	-0.0306625	-0.196209	-0.0136127	0.340988	0.386089	0.223251	0.239388	0.110916	0.601308		-0.0900459	0.419224		3	___1	1	2.31084e-05	162.29	113.59	124.25	0.12337	7.47132	G protein-coupled receptor kinase 1 substrate motif
IIKNEHGEDINKNEHSDDNNKNEHGDDNNKN	PF3D7_0110100	selenocysteine-specific elongation factor selB homologue, putative	S	653	1.80383	1.72182	1.68988	1.86239	1.88928	1.92468	1.17027	1.16939	1.46081	1.58826	1.34714	1.10664	1.29595	1.12804	1.18748	1.34461	1.30141	1.19817	1.16158	1.30242	-0.15361	1.2421		0.0298634	0.103194		4	___1	1	1.55824e-14	205.43	170.82	90.35	0.12212	8.4535	acidic-plus-1-2 pSTxxED;acidic-plus-2;acidic-plus-2 pSxD;acidic-plus-2 pSxE/D;PKA kinase substrate motif
NNNKKNKKNGNKNEHSDDIIKNEHGEDINKN	PF3D7_0110100	selenocysteine-specific elongation factor selB homologue, putative	S	635	1.40139	1.5798	1.5425	1.36089	1.36371	1.37549	0.927879	0.728386	0.836241	0.815245	0.890604	1.17999	1.0212	1.12298	1.03336	0.209812	0.804621	0.494051	0.263561	0.359442	0.141197	0.912547		0.24188	0.294386		4	___1	1	8.66232e-05	119.83	94.612	119.83	-0.18899	8.01991	acidic-plus-1-2 pSTxxED;acidic-plus-2;acidic-plus-2 pSxD;acidic-plus-2 pSxE/D;PKA kinase substrate motif
NNNFFLKSEKDNFVLSNHDDGYIKKNKKAWR	PF3D7_0110400	DNA-directed RNA polymerase II subunit RPB9, putative	S	159	1.50476	1.51545	1.52372	1.50695	1.48218	1.53463	0.928839	0.830194	1.18718	1.2008	1.40848	1.34949	1.37301	1.59701	1.56176	1.58875	1.20342	1.36182	1.43302	1.33172	0.00672086	0.144438		-0.205511	2.02201	+	3	___1	1	1.11129e-05	184.8	137.02	184.8	0.17537	8.24152	acidic-plus-3 pSTxxED;acidic-plus-3-4 pSTxxEDED;Casein kinase II substrate motif;Pyruvate dehydrogenase kinase substrate motif
HMSYEKFNLKDDTHHSDDKKHSTDHENSKKH	PF3D7_0110500	bromodomain protein, putative	S	1503	4.77572	4.79425	4.70815	4.89309	4.7844	4.853	4.76603	4.71425	4.78034	4.89449	4.64271	4.71455	4.60655	4.53532	4.51111	4.3178	4.38469	4.22977	4.40189	4.49517	-0.084123	0.750879		0.19986	0.925411		4	___1	1	3.69264e-07	227.72	178.3	131.13	0.357	9.35877	acidic-plus-1-2 pSTxxED;acidic-plus-2;acidic-plus-2 pSxD;acidic-plus-2 pSxE/D
KSERSNKKENEEENNSDDDDDNDSYNSIEIE	PF3D7_0110500	bromodomain protein, putative	S	672	-0.899149	-0.98572	-0.946527	-0.8545	-1.04719	-0.797369	-0.591955	-0.645679	-0.355337	-0.439268	NaN	NaN	NaN	NaN	NaN	NaN	NaN	NaN	NaN	NaN	-0.0441113	0.197088		NaN	0		3	___1	1	3.64295e-21	227.88	206.78	227.88	2.6168	8.08461	acidic-plus-1-2 pSTxxED;acidic-plus-2;acidic-plus-2 pSxD;acidic-plus-2 pSxE/D;acidic-plus-2-3 pSTxxED;acidic-plus-2-4 pSTxxED;acidic-plus-3 pSTxxED;acidic-plus-3-4 pSTxxEDED;Casein kinase I substrate motif;Casein kinase II substrate motif;Pyruvate dehydrogenase kinase substrate motif
LLKIINYNKESMNDLSDDKMEKKHLDIDNVL	PF3D7_0110500	bromodomain protein, putative	S	375	-1.27679	-1.41808	-1.41476	-1.12403	-1.17182	-0.907841	-1.74545	-1.61497	-1.14827	-1.16617	-1.06025	-1.3012	-1.14214	-2.13504	-1.81011	-1.32719	-1.57953	-1.50683	-1.40395	-1.64073	-0.301975	1.07501		0.589581	0.860254		3	___1	0.999946	0.000264212	92.211	70.813	92.211	-0.39666	7.34676	acidic-plus-1-2 pSTxxED;acidic-plus-2;acidic-plus-2 pSxD;acidic-plus-2 pSxE/D
EEKYFLKFFIEPEKLSEHNNEKGVPSNKNKT	PF3D7_0110500	bromodomain protein, putative	S	890	-1.32131	-1.28307	-1.49247	-1.42912	-1.2513	-1.27119	-1.35105	-1.36091	-0.995979	-1.17363	-2.28723	-2.19565	-2.18657	-2.34706	-2.52851	-2.26699	-2.44053	-2.44317	-2.29783	-2.12038	-0.0484187	0.201877		0.157704	0.697928		4	___1	1	1.97239e-05	127.22	74.963	81.317	-0.007879	7.19435	Casein kinase I substrate motif;G protein-coupled receptor kinase 1 substrate motif;New PKA kinase substrate motif_KxS;PKA kinase substrate motif;PKC kinase substrate motif
NKYKSSISSNMLKGLSLENHKNNLKDGINKE	PF3D7_0110500	bromodomain protein, putative	S	986	1.13735	1.10926	1.1646	1.13543	1.07465	1.05983	2.03521	2.08993	1.67793	1.70993	2.15527	2.08556	2.16712	1.79934	1.82097	1.75165	2.22877	2.1355	2.25186	2.17186	0.0471032	0.627472		0.345325	2.05422	+	3	___1	1	0.000869658	118.04	66.879	60.518	0.088296	8.46873	acidic-plus-2;acidic-plus-2 pSxE;acidic-plus-2 pSxE/D;Calmodulin-dependent protein kinase II substrate motif;Casein kinase II substrate motif;Chk1 kinase substrate motif;New PKA kinase substrate motif_KxxS;Phosphorylase kinase substrate motif;PKA kinase substrate motif;PKC kinase substrate motif
NMNVHKHATNDQINESYECASFNDTLKCDVE	PF3D7_0110500	bromodomain protein, putative	S	1892	-1.06425	-0.936424	-0.812248	-0.837071	-0.964207	-1.16709	-0.772444	-0.898819	-0.690762	-0.855475	-0.354807	-0.0647011	-0.0999794	-0.209665	0.0512867	-0.00926781	-0.0551415	-0.072134	0.308006	0.391554	0.0518144	0.149251		-0.11728	0.362777		3	___1	0.999986	2.84772e-13	231.21	181.31	231.21	0.085635	7.71813	acidic-plus-2;acidic-plus-2 pSxE;acidic-plus-2 pSxE/D;b-Adrenergic Receptor kinase substrate motif;Casein kinase II substrate motif;G protein-coupled receptor kinase 1 substrate motif
KHATNDQINESYECASFNDTLKCDVEYEKNV	PF3D7_0110500	bromodomain protein, putative	S	1897	NaN	NaN	NaN	NaN	NaN	NaN	NaN	NaN	NaN	NaN	-1.58062	-1.40878	-1.68374	-1.45696	-1.50347	-1.22862	-1.08238	-1.2028	-1.12033	-1.07441	NaN	0		-0.161367	0.521106		3	___1	0.901503	0.000547781	63.701	54.17	63.701	-0.12213	7.4241	acidic-plus-3 pSTxxED;Casein kinase I substrate motif;Casein kinase II substrate motif;G protein-coupled receptor kinase 1 substrate motif;Pyruvate dehydrogenase kinase substrate motif
DHENSKKHNMDHINNSPIQEEKNNKIKIVLK	PF3D7_0110500	bromodomain protein, putative	S	1526	1.70675	1.73338	1.72839	1.83833	1.86409	1.83749	1.25928	1.18052	1.32298	1.3979	1.69043	1.75655	1.82483	1.84431	1.77171	1.65502	1.48888	1.51018	1.59141	1.6833	-0.123799	2.03612	+	0.000258764	0.00118027		4	___1	1	1.28723e-05	142.98	89.58	89.846	0.30945	8.39745	CDK kinase substrate motif_minimal;CDK kinase substrate motif_minimal_pS;ERK1,2 kinase substrate motif;GSK-3, ERK1, ERK2, CDK5 substrate motif;WW domain binding motif
FNLKDDTHHSDDKKHSTDHENSKKHNMDHIN	PF3D7_0110500	bromodomain protein, putative	S	1509	-0.0149651	-0.0395908	0.163048	0.189848	-0.0158157	-0.198326	-0.592577	-0.658277	-0.540026	-0.491104	0.297262	0.803659	0.363991	0.444591	0.534414	0.0705967	0.372782	0.187105	0.435757	0.690563	0.0442619	0.116759		0.138437	0.234671		4	___1	0.999955	0.000569124	130.56	70.044	69.602	0.52391	8.10978	acidic-plus-2;acidic-plus-2 basic-2;acidic-plus-2 basic-2-3;acidic-plus-2 pSxD;acidic-plus-2 pSxE/D;acidic-plus-2-4 pSTxxED;New PKA kinase substrate motif_KKxS;New PKA kinase substrate motif_KxS;New PKA kinase substrate motif_KxxS;PKA kinase substrate motif;PKC kinase substrate motif
YNYDNTNCKIHVFHYSPNEDKNNTYITNDVN	PF3D7_0110500	bromodomain protein, putative	S	1752	0.665628	0.601944	0.545267	0.742441	0.607325	0.715521	0.463318	0.474411	0.524908	0.547474	-0.314333	-0.362423	-0.301958	-0.320635	-0.480883	-0.363253	-0.375374	-0.215092	-0.173702	-0.227749	-0.084149	0.586133		0.0620187	0.455256		3	___1	0.999997	2.56188e-05	139.58	107.51	139.58	0.30228	7.93845	acidic-plus-3 pSTxxED;acidic-plus-3-4 pSTxxEDED;Casein kinase II substrate motif;CDK kinase substrate motif_minimal;CDK kinase substrate motif_minimal_pS;ERK1,2 kinase substrate motif;GSK-3, ERK1, ERK2, CDK5 substrate motif;WW domain binding motif
MINNENDDYTNICFSSHDIKEKLIERVMINK	PF3D7_0110500	bromodomain protein, putative	S	745	NaN	NaN	NaN	NaN	NaN	NaN	NaN	NaN	NaN	NaN	-1.51338	-1.42249	-1.2089	-1.19202	-1.45108	-1.35397	-1.11914	-1.36649	-1.14823	-1.30484	NaN	0		-0.0492325	0.14486		3	___1	0.711842	0.000451065	68.569	52.076	68.569	-0.051711	7.29623	acidic-plus-2;acidic-plus-2 pSxD;acidic-plus-2 pSxE/D;MDC1 BRCT domain binding motif;Plk1 PBD domain binding motif
YKNIFRNLHEFIDDKSTEGNDEKRSSHQNGT	PF3D7_0110500	bromodomain protein, putative	S	1626	2.80912	2.70956	2.60565	2.9265	2.91125	2.91005	2.81056	2.78169	2.93879	2.94483	2.39082	2.21715	2.34418	2.07557	2.04299	2.26919	2.03567	2.08188	2.02775	2.03179	-0.207826	1.14296		0.188136	0.782861		3	___1	1	4.88667e-08	321.97	252.85	42.913	1.9666	9.02898	acidic-plus-2;acidic-plus-2 pSxE;acidic-plus-2 pSxE/D;basic-minus-acidic-plus KRxSTxED;Casein kinase I substrate motif;Casein kinase II substrate motif
ENDLNIIKQIDEIIISEKESSQDSCTNVLNK	PF3D7_0110500	bromodomain protein, putative	S	501	-0.118223	-0.148928	-0.171284	-0.139347	-0.163443	-0.0675659	0.0744572	-0.133425	0.194414	0.273888	-0.283567	-0.562361	-0.50036	-0.692848	-0.784708	-0.710878	-0.616127	-0.459989	-0.460384	-0.473679	-0.022693	0.252683		0.280715	1.05733		2	___1	1	5.43088e-06	145.71	96.967	142.57	0.074777	7.66412	acidic-plus-3 pSTxxED;Casein kinase II substrate motif;G protein-coupled receptor kinase 1 substrate motif;GSK3 kinase substrate motif;PKA kinase substrate motif;PKC kinase substrate motif
KCDDEDDNHNISRRLSIYEKKNIDFEKRKHG	PF3D7_0110500	bromodomain protein, putative	S	204	-2.77382	-2.91108	-2.74197	-2.82355	-2.89231	-2.88053	-3.17189	-3.24683	-4.00142	-4.02353	-2.40619	-2.37409	-2.44544	-2.67987	-2.60973	-2.49953	-2.86155	-2.96853	-2.66169	-2.77105	0.0565046	0.377162		0.187801	1.0993		3	___1	0.999992	0.00760386	72.928	25.325	72.928	0.33802	6.8693	14-3-3 domain binding motif;acidic-plus-3 pSTxxED;Aurora-A kinase substrate motif;Calmodulin-dependent protein kinase II alpha substrate motif;Calmodulin-dependent protein kinase II substrate motif;Calmodulin-dependent protein kinase IV substrate motif;Casein kinase II substrate motif;Chk1 kinase substrate motif;MAPKAPK2 kinase substrate motif;New PKA kinase substrate motif_RRxS;New PKA kinase su…
VQEKTKDFMNKSCNISNDDKICIHIKKNNNI	PF3D7_0110500	bromodomain protein, putative	S	1809	NaN	NaN	NaN	NaN	NaN	NaN	NaN	NaN	NaN	NaN	-1.40597	-1.55646	-1.66034	-1.94677	-1.71602	-1.38028	-1.4556	-1.48344	-1.33776	-1.43406	NaN	0		0.1401	0.285324		2	___1	1	7.41864e-05	121.02	82.665	121.02	-0.36829	7.10907	acidic-plus-2;acidic-plus-2 pSxD;acidic-plus-2 pSxE/D;acidic-plus-2-3 pSTxxED;acidic-plus-3 pSTxxED;Casein kinase II substrate motif;MAPKAPK2 kinase substrate motif;Pyruvate dehydrogenase kinase substrate motif
SIEIEPLTHKLSENKSINNEQQIILNRSIKR	PF3D7_0110500	bromodomain protein, putative	S	698	NaN	NaN	NaN	NaN	NaN	NaN	NaN	NaN	NaN	NaN	-2.29143	-2.43991	-1.95424	-2.39868	-2.20228	-2.0616	-2.10575	-2.13231	-2.00862	-1.9965	NaN	0		-0.00767708	0.0137758		2	___1	1	0.00365935	102.5	82.496	102.5	0.2523	7.14594	Casein kinase I substrate motif;MAPKAPK2 kinase substrate motif
TEDDTCTHNKYKSSISSNMLKGLSLENHKNN	PF3D7_0110500	bromodomain protein, putative	S	978	-1.34734	-1.32896	-1.31453	-1.28833	-1.38752	-1.32824	-1.90387	-1.71725	-1.61016	-1.77151	NaN	NaN	NaN	NaN	NaN	NaN	NaN	NaN	NaN	NaN	0.00442123	0.0469662		NaN	0		2	___1	0.528251	2.24722e-06	163.88	83.188	163.88	0.038509	7.12672	PKA kinase substrate motif
EDDTCTHNKYKSSISSNMLKGLSLENHKNNL	PF3D7_0110500	bromodomain protein, putative	S	979	-0.381168	-0.395302	-0.446321	-0.189045	-0.350586	-0.262131	-0.852879	-0.997387	-0.574862	-0.455475	-1.39409	-1.55263	-1.34709	-1.63887	-1.87423	-1.46476	-1.81601	-1.62752	-1.63864	-1.55681	-0.140343	0.960319		0.228019	0.636745		2	___1	0.984751	1.83588e-05	145.55	56.874	127.76	0.056485	6.98102	MAPKAPK2 kinase substrate motif;MDC1 BRCT domain binding motif;Plk1 PBD domain binding motif
LYEMEKNHHLNRTHMSYEKFNLKDDTHHSDD	PF3D7_0110500	bromodomain protein, putative	S	1490	2.16213	2.25947	2.19941	2.0951	2.05523	2.06664	2.82799	2.77476	2.42558	2.40931	2.8229	2.76475	2.74966	2.51454	2.47228	2.47327	2.80637	2.69972	2.80854	2.81776	0.13468	1.31583	+	0.292411	2.09685	+	3	___1	1	0.00272651	166.07	119.91	166.07	-0.18605	8.62757	acidic-plus-2;acidic-plus-2 pSxE;acidic-plus-2 pSxE/D;Casein kinase II substrate motif
GINCCTNLFKDDDTLSALEKNVTNNNLIKIM	PF3D7_0110600	phosphatidylinositol-4-phosphate 5-kinase	S	1012	3.5287	3.60956	3.43175	3.26139	3.22255	3.23586	3.9959	3.83894	3.58042	3.56464	4.09239	4.31895	4.19677	4.54892	4.48243	3.65985	4.46034	4.24463	4.24367	4.33489	0.283403	1.48383	+	-0.0276992	0.0299443		2	___1	1	7.436e-204	481.98	456.31	141.38	0.27207	9.39529	acidic-plus-3 pSTxxED;Casein kinase I substrate motif;Casein kinase II substrate motif
SKEYERKVTYHKECCSNERMKNIKVNESDLG	PF3D7_0110600	phosphatidylinositol-4-phosphate 5-kinase	S	814	-2.23542	-2.16942	-2.11908	-2.87096	-2.71082	-2.64064	-1.88607	-1.96236	-2.48122	-2.13638	-1.14294	-1.77905	-1.10546	-1.76705	-1.71094	-0.89629	-0.49914	-0.0651913	-0.316355	0.110804	0.566172	1.75552	+	0.115614	0.109941		3	___1	1	0.000962143	92.051	71.91	66.262	-0.47892	7.94616	acidic-plus-2;acidic-plus-2 pSxE;acidic-plus-2 pSxE/D;Casein kinase I substrate motif;Casein kinase II substrate motif;PKA kinase substrate motif
VLNRGCIKEQVQCKISEFENDKGNEIYMQEF	PF3D7_0110600	phosphatidylinositol-4-phosphate 5-kinase	S	866	NaN	NaN	NaN	NaN	NaN	NaN	NaN	NaN	NaN	NaN	1.40403	1.29489	1.4607	1.54517	1.63891	1.81158	0.809372	0.927957	1.03154	1.0561	NaN	0		-0.278682	1.02779		2	___1	1	0.00014683	110.41	85.361	63.283	-0.0014865	7.72065	acidic-plus-3 pSTxxED;Casein kinase II substrate motif;G protein-coupled receptor kinase 1 substrate motif;New PKA kinase substrate motif_KxS;PKA kinase substrate motif;PKC kinase substrate motif
SFSESTNTRGSIINDSTSFLFLRKQKKKKKK	PF3D7_0110600	phosphatidylinositol-4-phosphate 5-kinase	S	419	-0.016962	-0.0466061	-0.0347881	-0.241901	-0.11043	-0.116516	0.421206	0.46966	-0.033926	0.0199299	0.543659	0.605402	0.744076	0.912104	0.79327	0.936867	0.315706	0.311331	0.39426	0.36319	0.123497	0.975767		-0.249701	1.10946		3	___1	0.966796	4.7111e-05	170.61	151.55	169.28	0.13509	7.98949	b-Adrenergic Receptor kinase substrate motif;Casein kinase II substrate motif
NDINYYNIPCEDQIKSDEKKSLLNVEFGDDI	PF3D7_0110600	phosphatidylinositol-4-phosphate 5-kinase	S	1095	-2.45331	-2.53276	-2.94893	-2.9005	-2.70528	-2.6415	-1.83405	-1.52531	-2.15913	-2.56456	-1.34232	-1.83519	-1.41872	-1.51963	-1.4295	-1.01285	-1.90895	-1.9209	-1.8154	-2.0142	0.104091	0.216689		-0.211414	0.360862		4	___1	0.999997	0.000255247	76.198	37.964	76.198	0.25096	7.34234	acidic-plus-1-2 pSTxxED;acidic-plus-2;acidic-plus-2 pSxE;acidic-plus-2 pSxE/D;basic-minus-acidic-plus KRxSTxED;Casein kinase II substrate motif
LNEKNINDPINKHRNSQSIIYNINDEYNEKI	PF3D7_0110600	phosphatidylinositol-4-phosphate 5-kinase	S	260	-0.366142	-0.46694	-0.5448	-0.480602	-0.412344	-0.4758	0.117691	0.169233	-0.433809	-0.209089	0.206144	0.235815	0.203085	0.140253	0.11578	0.345276	0.219644	0.254557	0.0277023	0.0519161	-0.0030454	0.0169558		0.0145785	0.0649351		3	___1	0.999865	2.03366e-08	170.56	146.17	112.23	-0.35399	7.85463	ATM kinase substrate motif;Casein kinase II substrate motif;DNA dependent Protein kinase substrate motif;New PKA kinase substrate motif_RxS;PKA kinase substrate motif;PKA kinase substrate motif_RxS;PKC kinase substrate motif
EKNINDPINKHRNSQSIIYNINDEYNEKIKK	PF3D7_0110600	phosphatidylinositol-4-phosphate 5-kinase	S	262	NaN	NaN	NaN	NaN	NaN	NaN	NaN	NaN	NaN	NaN	-0.128069	-0.142115	-0.155016	-0.163921	-0.257221	0.0700111	-0.113487	-0.0849056	-0.206009	-0.221651	NaN	0		-0.0246894	0.0840783		3	___1	0.99943	0.000159129	128.97	94.628	128.97	-0.21962	7.50222	Casein kinase II substrate motif
KKKKKEKKAILYERKSTFSSSMENKSQNKSQ	PF3D7_0110600	phosphatidylinositol-4-phosphate 5-kinase	S	453	-1.18024	-1.10797	-1.10445	-0.840357	-1.11778	-0.818676	-1.41836	-1.41961	-1.20782	-1.41845	NaN	NaN	NaN	NaN	NaN	NaN	NaN	NaN	NaN	NaN	-0.205283	0.757125		NaN	0		3	___1	0.499924	0.00372462	84.753	62.22	84.753	0.12133	7.05629	Casein kinase I substrate motif;Casein kinase II substrate motif;G protein-coupled receptor kinase 1 substrate motif;GSK3 kinase substrate motif;New PKA kinase substrate motif_RxS;PKA kinase substrate motif;PKA kinase substrate motif_RxS;PKC kinase substrate motif
KKEKKAILYERKSTFSSSMENKSQNKSQNKS	PF3D7_0110600	phosphatidylinositol-4-phosphate 5-kinase	S	456	-0.355843	-0.242966	-0.454842	-0.173937	-0.181473	-0.188589	-0.853518	-0.848152	-0.485552	-0.207895	NaN	NaN	NaN	NaN	NaN	NaN	NaN	NaN	NaN	NaN	-0.169884	0.960859		NaN	0		3	___1	0.614921	7.26757e-49	248.09	201.63	67.115	0.16888	7.81448	Casein kinase II substrate motif;PKA kinase substrate motif
NIKSVSRILSRVNKLSSTELIPNECDHKPNE	PF3D7_0110600	phosphatidylinositol-4-phosphate 5-kinase	S	490	0.700844	0.673948	0.64333	0.770866	0.832798	0.717537	1.20245	1.3371	0.878012	0.79583	-0.706375	-0.71163	-0.639021	-0.862	-0.79685	-0.254946	-0.162472	-0.130709	-0.310944	-0.277212	-0.101027	0.946365		-0.0477435	0.0817544		4	___1	0.998444	2.08288e-05	169.42	145.86	152.16	-0.26144	8.9391	acidic-plus-3 pSTxxED;Casein kinase II substrate motif;New PKA kinase substrate motif_KxS;PKA kinase substrate motif;PKC kinase substrate motif
IKSVSRILSRVNKLSSTELIPNECDHKPNEE	PF3D7_0110600	phosphatidylinositol-4-phosphate 5-kinase	S	491	-0.501007	-0.87286	-0.795504	-0.713333	-0.664843	-0.684147	0.014061	0.0878811	-0.474802	-0.590183	-0.00328445	-0.0932789	0.221699	-0.226402	-0.0123844	0.0459804	0.771277	0.710711	0.594356	0.593336	-0.0356827	0.105584		0.105981	0.313486		3	___1	0.958835	1.66921e-10	195.71	165.96	195.71	-1.0001	8.95298	acidic-plus-2;acidic-plus-2 pSxE;acidic-plus-2 pSxE/D;Calmodulin-dependent protein kinase II substrate motif;Casein kinase II substrate motif;Chk1 kinase substrate motif;MDC1 BRCT domain binding motif;New PKA kinase substrate motif_KxxS;PKA kinase substrate motif;PKC kinase substrate motif;Plk1 PBD domain binding motif
KSNYYNSSKKGKLSVSLRQNKQKKTFHRILA	PF3D7_0110600	phosphatidylinositol-4-phosphate 5-kinase	S	1328	-2.90496	-2.76432	-2.77729	-2.34921	-2.73466	-2.89516	-2.96776	-2.82929	-3.01999	-2.7612	-1.81653	-2.28081	-2.15552	-2.06767	-1.83865	-2.15518	-2.97998	-2.97199	-2.96475	-2.77514	-0.155845	0.345099		-0.0637884	0.130577		3	___1	0.90494	0.000987204	80.763	53.665	80.763	0.10031	7.3506	PKA kinase substrate motif;PKC kinase substrate motif
TKNGTMRNRKKYKNDSNRIANHLIIKSFSES	PF3D7_0110600	phosphatidylinositol-4-phosphate 5-kinase	S	393	-1.24593	-1.27217	-1.02943	-1.21304	-1.10475	-1.04051	-0.837439	-0.945427	-1.4307	-1.27132	-0.113935	-0.00400925	0.0031929	-0.0367565	-0.0935459	-0.0831738	-0.594906	-0.760733	-0.490282	-0.657808	-0.0630786	0.249139		0.0329081	0.289917		3	___1	1	0.000344448	109.35	66.784	98.507	-0.018596	7.70576	b-Adrenergic Receptor kinase substrate motif;G protein-coupled receptor kinase 1 substrate motif;New PKA kinase substrate motif_KxxS;PKA kinase substrate motif;PKC kinase substrate motif
CSFINNDKNIVRDEDSNHKNVRKTDDYFIID	PF3D7_0110600	phosphatidylinositol-4-phosphate 5-kinase	S	656	2.32956	2.30944	2.32037	2.31884	2.29026	2.21109	2.5089	2.47414	2.37468	2.3936	1.85923	1.7355	1.78084	1.87581	1.96269	1.90463	2.04742	2.04363	1.90253	1.95323	0.0463924	0.534202		-0.122518	0.960641		4	___1	1	0.00013877	127.36	98.379	44.511	-0.2933	8.62954	b-Adrenergic Receptor kinase substrate motif;Casein kinase I substrate motif
NEDKNVEKNDDYKNLSNNENSVYYNTMLRES	PF3D7_0110600	phosphatidylinositol-4-phosphate 5-kinase	S	1210	NaN	NaN	NaN	NaN	NaN	NaN	NaN	NaN	NaN	NaN	-0.478302	-0.694347	-0.906444	-0.530468	-0.649138	-0.492758	-0.917278	-0.799542	-0.5597	-0.541731	NaN	0		-0.135577	0.38389		2	___1	0.504858	0.00183863	69.485	33.541	69.485	-0.3987	7.82907	acidic-plus-3 pSTxxED;Casein kinase II substrate motif;New PKA kinase substrate motif_KxxS;PKA kinase substrate motif;PKC kinase substrate motif
HKNNVDDNLVDGDVVSQGKRCSFFSSCENKK	PF3D7_0110600	phosphatidylinositol-4-phosphate 5-kinase	S	552	0.468109	0.615456	0.65259	0.564651	0.454258	0.442289	1.25176	1.24441	0.82942	0.875166	1.17177	1.17061	1.13575	1.1725	1.08213	1.08191	1.51575	1.50705	1.46133	1.35352	0.0916519	0.504918		0.0471967	0.549088		2	___1	1	3.42521e-06	259.14	233.66	174.52	0.19447	8.30961	ATM kinase substrate motif;Casein kinase I substrate motif;DNA dependent Protein kinase substrate motif
HFSNNLKKKKKKNVTSPRPSSKEYERKVTYH	PF3D7_0110600	phosphatidylinositol-4-phosphate 5-kinase	S	794	1.50117	1.48328	1.4648	1.54413	1.4266	1.47256	1.36529	1.26486	1.58783	1.55514	-2.43828	-2.47695	-2.43623	-2.26106	-2.06625	-1.92637	-2.2894	-2.39741	-2.19288	-2.11131	0.00199	0.0174153		-0.365928	1.18864		2	___1	0.997593	0.000381446	110.98	58.641	102.73	0.58372	8.8464	Casein kinase I substrate motif;CDK kinase substrate motif_minimal;CDK kinase substrate motif_minimal_pS;ERK1,2 kinase substrate motif;G protein-coupled receptor kinase 1 substrate motif;Growth associated histone HI kinase substrate motif;GSK3 kinase substrate motif;GSK-3, ERK1, ERK2, CDK5 substrate motif;PKA kinase substrate motif;PKC kinase substrate motif;WW domain binding motif
NLKKKKKKNVTSPRPSSKEYERKVTYHKECC	PF3D7_0110600	phosphatidylinositol-4-phosphate 5-kinase	S	798	-3.27862	-3.52224	-3.26434	-3.40391	-3.58717	-3.73999	-2.68673	-2.5164	-2.85164	-3.2841	-0.367708	-0.283587	-0.192863	-0.152216	-0.269266	-0.169012	-0.229605	-0.216783	-0.280922	-0.262674	0.221958	0.646675		-0.0845547	0.511864		2	___1	0.999789	5.17092e-05	117.93	72.334	109.44	-0.0041383	8.51004	acidic-plus-3 pSTxxED;Casein kinase II substrate motif;DNA dependent Protein kinase substrate motif;MAPKAPK2 kinase substrate motif;New PKA kinase substrate motif_RxS;PKA kinase substrate motif;PKA kinase substrate motif_RxS;PKC kinase substrate motif
LKKKKKKNVTSPRPSSKEYERKVTYHKECCS	PF3D7_0110600	phosphatidylinositol-4-phosphate 5-kinase	S	799	2.26668	2.15672	2.10567	2.04217	1.83633	1.91034	2.90789	2.99633	2.42842	2.37846	2.2614	2.26967	2.26112	2.35687	2.20986	2.33312	2.2088	2.24403	2.24279	2.21349	0.246741	1.07301		-0.0358842	0.288884		2	___1	0.999985	5.17092e-05	117.93	72.334	109.44	-0.0041383	9.22076	14-3-3 domain binding motif;acidic-plus-2;acidic-plus-2 pSxE;acidic-plus-2 pSxE/D;acidic-plus-2-4 pSTxxED;Calmodulin-dependent protein kinase II substrate motif;Casein kinase II substrate motif;MDC1 BRCT domain binding motif;New PKA kinase substrate motif_RxxS;PKA kinase substrate motif;PKC kinase substrate motif;Plk1 PBD domain binding motif
YKNDSNRIANHLIIKSFSESTNTRGSIINDS	PF3D7_0110600	phosphatidylinositol-4-phosphate 5-kinase	S	404	0.123527	0.227972	0.223244	0.224072	0.101408	0.0877132	0.531534	0.588436	0.274536	0.34403	0.287453	0.239981	0.210909	0.328308	0.355639	0.364475	0.425762	0.333988	0.334825	0.26511	0.0538502	0.36485		-0.10336	1.27473		2	___1	1	1.11067e-15	205.32	156.53	117.98	0.098003	8.64853	acidic-plus-3 pSTxxED;Casein kinase II substrate motif;G protein-coupled receptor kinase 1 substrate motif;GSK3 kinase substrate motif
NDSNRIANHLIIKSFSESTNTRGSIINDSTS	PF3D7_0110600	phosphatidylinositol-4-phosphate 5-kinase	S	406	1.3866	1.50318	1.59438	1.60764	1.5581	1.53983	1.49635	1.45914	1.59449	1.49022	0.537205	0.546728	0.518377	0.463633	0.561689	0.465374	0.852898	0.853889	0.828875	0.824959	-0.073801	0.43797		0.0372047	0.418118		2	___1	0.999988	2.08108e-06	199.68	158.96	117.98	0.098003	8.67169	Calmodulin-dependent protein kinase II substrate motif;Casein kinase I substrate motif;Casein kinase II substrate motif;Chk1 kinase substrate motif;G protein-coupled receptor kinase 1 substrate motif;New PKA kinase substrate motif_KxxS;PKA kinase substrate motif;PKC kinase substrate motif
SNRIANHLIIKSFSESTNTRGSIINDSTSFL	PF3D7_0110600	phosphatidylinositol-4-phosphate 5-kinase	S	408	-0.595716	-0.507044	-0.564407	-0.508938	-0.620956	-0.580004	-0.146799	-0.411655	-0.183411	-0.0201206	NaN	NaN	NaN	NaN	NaN	NaN	NaN	NaN	NaN	NaN	0.0142434	0.115992		NaN	0		2	___1	0.683736	2.08108e-06	164.66	131.58	67.032	-0.23634	8.0558	b-Adrenergic Receptor kinase substrate motif;Casein kinase I substrate motif;Casein kinase II substrate motif;MAPKAPK2 kinase substrate motif
VNAGFNSNEDACVHKSSCMVNKFNTKEDNNM	PF3D7_0110600	phosphatidylinositol-4-phosphate 5-kinase	S	126	-0.505146	-0.377964	-0.515367	-0.522289	-0.448353	-0.476877	-0.0914974	-0.141872	-0.50601	-0.482416	0.741697	0.873299	0.621946	1.16139	1.16259	0.82509	0.861143	0.696453	0.501694	0.569038	0.0163472	0.112883		-0.304042	0.821468		2	___1	0.946823	0.00934096	111.95	49.985	111.95	-0.44506	7.67802
LIPNECDHKPNEEVKSTSDVLTPIFFNNGDE	PF3D7_0110600	phosphatidylinositol-4-phosphate 5-kinase	S	509	-0.271614	-0.294161	-0.333998	-0.270552	-0.365419	-0.144857	0.158083	0.103586	-0.0575714	0.088522	-2.39638	-2.28974	-2.02043	-2.53352	-2.27387	-1.9729	-2.24469	-2.11627	-1.98581	-2.07532	-0.0396481	0.213831		0.0245794	0.0399801		2	___1	0.808606	9.99054e-05	140.84	118.64	140.84	0.16219	7.86108	acidic-plus-3 pSTxxED;Casein kinase I substrate motif;Casein kinase II substrate motif;Pyruvate dehydrogenase kinase substrate motif
PNECDHKPNEEVKSTSDVLTPIFFNNGDEKM	PF3D7_0110600	phosphatidylinositol-4-phosphate 5-kinase	S	511	NaN	NaN	NaN	NaN	NaN	NaN	NaN	NaN	NaN	NaN	-1.88221	-1.8001	-1.81609	-1.40742	-1.70871	-1.91263	-1.62289	-1.7791	-1.6702	-1.67897	NaN	0		-0.156547	0.394341		2	___1	0.617228	1.27743e-05	163.8	131.28	163.8	0.66935	6.80953	G protein-coupled receptor kinase 1 substrate motif;New PKA kinase substrate motif_KxxS;PKA kinase substrate motif;PKC kinase substrate motif
KNKTNDRERKLLKTFSSSSLKKKSLLKNYNY	PF3D7_0110600	phosphatidylinositol-4-phosphate 5-kinase	S	700	0.202099	0.257088	0.204254	0.369791	0.210321	0.257189	-0.0193787	0.0462398	0.156052	0.160488	NaN	NaN	NaN	NaN	NaN	NaN	NaN	NaN	NaN	NaN	-0.0579535	0.430856		NaN	0		2	___1	0.99772	0.00151358	135.43	113.28	115.29	0.43402	8.73954	AMP-activated protein kinase substrate motif;Calmodulin-dependent protein kinase II substrate motif;Casein kinase I substrate motif;Casein kinase II substrate motif;Chk1 kinase substrate motif;HMGCoA Reductase kinase substrate motif;New PKA kinase substrate motif_KxxS;PKA kinase substrate motif;PKC kinase substrate motif
TNDRERKLLKTFSSSSLKKKSLLKNYNYHIK	PF3D7_0110600	phosphatidylinositol-4-phosphate 5-kinase	S	703	0.98464	0.964519	0.893423	0.891106	0.920473	0.914591	1.10247	0.968677	1.22607	1.13922	-0.473009	-0.616764	-0.528978	-0.422214	-0.631147	-0.448286	-0.48494	-0.413979	-0.379032	-0.294987	0.0388044	0.503348		-0.0390345	0.176471		2	___1	0.988047	1.02608e-05	140.75	110.18	115.29	0.43402	8.83992	MDC1 BRCT domain binding motif;PKA kinase substrate motif;PKC kinase substrate motif;Plk1 PBD domain binding motif
ECCSNERMKNIKVNESDLGMFCVNNDKTNIE	PF3D7_0110600	phosphatidylinositol-4-phosphate 5-kinase	S	826	NaN	NaN	NaN	NaN	NaN	NaN	NaN	NaN	NaN	NaN	-1.7821	-1.9402	-2.03255	-1.19617	-1.50991	-1.84935	-1.58557	-2.11453	-1.56991	-1.13714	NaN	0		-0.399806	0.728747		2	___1	1	0.000501997	164.53	115.22	164.53	-0.11191	8.03985	AMP-activated protein kinase substrate motif;b-Adrenergic Receptor kinase substrate motif;PKA kinase substrate motif
TISQKYTSSYDSLDDSNMIKSMNSLKLNEIN	PF3D7_0110600	phosphatidylinositol-4-phosphate 5-kinase	S	1271	NaN	NaN	NaN	NaN	NaN	NaN	NaN	NaN	NaN	NaN	-2.07785	-2.14199	-1.67302	-1.80357	-2.10658	-2.51269	-2.16408	-2.14322	-2.4633	-2.14016	NaN	0		0.17666	0.254487		2	___1	0.999467	0.0181086	79.771	50.795	79.771	0.69366	6.43125	b-Adrenergic Receptor kinase substrate motif;MAPKAPK2 kinase substrate motif
____MSSPKESKKRKSNALDEACLELSEEVE	PF3D7_0110700	chromatin assembly factor 1 protein WD40 domain, putative	S	12	1.21067	1.22262	1.15824	1.31476	1.24742	1.22132	0.831499	0.859852	0.60354	0.596485	0.010334	0.107344	-0.135042	0.284634	0.308434	0.169521	-0.269974	-0.274023	-0.305334	-0.218664	-0.0639909	0.695185		-0.259984	1.05752		3	___1	1	1.84124e-13	344.24	314.33	255.36	-0.48532	9.13947	New PKA kinase substrate motif_KRxS;New PKA kinase substrate motif_KxxS;New PKA kinase substrate motif_RxS;PAK2 kinase substrate motif;Pim1 kinase substrate sequence;PKA kinase substrate motif;PKA kinase substrate motif_KRxS;PKA kinase substrate motif_RxS;PKC kinase substrate motif
KKRKSNALDEACLELSEEVENDVSHEKIDED	PF3D7_0110700	chromatin assembly factor 1 protein WD40 domain, putative	S	23	3.95135	4.11246	4.11206	4.08725	4.03787	4.14033	3.99225	3.83204	3.99795	4.03275	3.40024	3.5855	3.3215	4.08257	4.08022	3.78412	3.53952	3.39525	3.64478	3.67392	-0.0298608	0.171273		-0.54656	1.30588	+	3	___1	1	1.49976e-18	346.4	303.2	346.4	0.38751	9.6914	acidic-plus-1-2 pSTxxED;acidic-plus-2;acidic-plus-2 pSxE;acidic-plus-2 pSxE/D;acidic-plus-2-4 pSTxxED;Casein kinase II substrate motif;G protein-coupled receptor kinase 1 substrate motif
DEACLELSEEVENDVSHEKIDEDEEEDVETQ	PF3D7_0110700	chromatin assembly factor 1 protein WD40 domain, putative	S	31	0.276915	0.429077	0.298746	0.239718	0.334555	0.308718	0.569794	0.781809	0.490091	0.288912	0.732403	1.16727	0.755878	1.22575	1.33821	0.624966	1.00555	0.975515	1.182	1.14229	0.0405827	0.268105		-0.177792	0.245512		3	___1	1	1.33252e-17	206.93	163.74	128.3	-1.1105	8.53992	acidic-plus-2;acidic-plus-2 pSxE;acidic-plus-2 pSxE/D;Casein kinase II substrate motif
TSASDKPITLIRTNVSNENNNVRRKMLRNFR	PF3D7_0110800	transcription initiation factor TFIIB, putative	S	28	-0.69875	-0.706762	-0.666584	-1.12458	-0.926348	-0.978699	-0.329054	-0.313814	-0.914555	-0.931921	-0.445574	-0.446974	-0.385378	-0.491579	-0.307634	-0.336084	-0.226854	-0.131676	-0.187609	-0.0792007	0.319178	1.4663	+	-0.0475426	0.287947		2	___1	1	1.54924e-07	171.95	147.7	171.95	1.9857	7.82153	acidic-plus-2;acidic-plus-2 pSxE;acidic-plus-2 pSxE/D;Casein kinase II substrate motif
MCEDKGEIEIYTIVGSDTEKDNNNNKEKDNN	PF3D7_0111400	conserved Plasmodium protein, unknown function	S	345	3.20402	3.24771	3.14672	3.2989	3.32135	3.42249	1.99912	1.89882	2.34916	2.5028	1.9078	2.17747	2.00186	2.53559	2.44206	1.9526	1.5368	1.24171	1.65675	1.56485	-0.148097	1.04189		-0.281045	0.537115		2	___1	0.999999	4.47488e-54	379.9	288.04	278.2	0.30326	8.80847	acidic-plus-3 pSTxxED;Casein kinase II substrate motif
NSNTKKLDYLNLCNYSTEKKTDMLNLIQELL	PF3D7_0111400	conserved Plasmodium protein, unknown function	S	461	-1.22761	-1.22866	-1.10016	-1.02567	-0.939915	-0.771812	-1.72341	-1.93807	-1.78097	-1.3904	-2.2207	-2.25675	-2.08333	-1.67282	-1.89089	-1.27959	-2.35826	-2.0718	-2.01912	-2.32851	-0.27301	1.06367		-0.572497	1.03735		3	___1	0.985967	2.10097e-05	144.66	100.46	144.66	-0.31292	7.45206	acidic-plus-2;acidic-plus-2 pSxE;acidic-plus-2 pSxE/D;Casein kinase II substrate motif
DTEYKKSQNMNDDNISIDNMNNHSLYNQTYE	PF3D7_0111400	conserved Plasmodium protein, unknown function	S	228	0.225853	0.266405	0.342619	0.489864	0.321133	0.334286	-1.13343	-0.81813	-0.859734	-0.656105	-1.08107	-1.17989	-0.8043	-0.433659	-0.385006	-0.429194	-1.73212	-1.60358	-1.34232	-1.53045	-0.103469	0.605915		-0.605801	1.47702	+	3	___1	1	2.46318e-33	367.67	342.78	367.67	-0.51588	8.08657	acidic-plus-2;acidic-plus-2 pSxD;acidic-plus-2 pSxE/D;Casein kinase I substrate motif
NMNNHSLYNQTYETNSLKSIINNNNNNNSNN	PF3D7_0111400	conserved Plasmodium protein, unknown function	S	246	NaN	NaN	NaN	NaN	NaN	NaN	NaN	NaN	NaN	NaN	-2.46333	-2.67816	-2.80561	-2.31634	-2.31317	-2.33569	-2.91829	-2.89317	-2.66962	-2.69797	NaN	0		-0.327301	1.0851		3	___1	0.574468	1.54971e-06	71.735	65.705	71.735	0.67504	6.90185	Casein kinase I substrate motif;Casein kinase II substrate motif;PKA kinase substrate motif;PKC kinase substrate motif
VNQAVFFTPKKSVLNSSNEKKDTEYKKSQNM	PF3D7_0111400	conserved Plasmodium protein, unknown function	S	207	-0.00638962	-0.17864	-0.20015	-0.120583	-0.0933571	-0.108936	-0.527405	-0.478722	-0.398975	-0.439854	-0.554436	-0.444164	-0.520317	-0.282373	-0.469757	-0.629202	-0.835224	-0.90321	-0.895552	-0.766876	-0.0207678	0.114134		-0.0458616	0.151246		2	___1	0.999677	1.56319e-06	167.12	106.6	56.783	-1.4882	8.4019	acidic-plus-3 pSTxxED;Casein kinase II substrate motif;MAPKAPK2 kinase substrate motif
NQAVFFTPKKSVLNSSNEKKDTEYKKSQNMN	PF3D7_0111400	conserved Plasmodium protein, unknown function	S	208	2.48764	2.5101	2.45037	2.57601	2.55319	2.51677	1.68941	1.68659	1.84523	1.8269	2.22058	2.22923	2.07719	2.60924	2.57106	2.26898	1.64467	1.56306	1.70948	1.73584	-0.0659498	0.939765		-0.307421	0.914446		2	___1	0.999876	1.32976e-06	171.32	91.221	56.783	-1.4882	8.43837	acidic-plus-2;acidic-plus-2 pSxE;acidic-plus-2 pSxE/D;Casein kinase II substrate motif;MDC1 BRCT domain binding motif;Plk1 PBD domain binding motif
ELNDQGESGVEKKKDSFSFKKLDENANIKNI	PF3D7_0111500	UMP-CMP kinase, putative	S	212	0.680485	0.749325	0.70212	0.205912	0.197285	0.170551	2.15742	2.11919	-0.116108	0.0749302	-2.8925	-2.91092	-3.12296	-3.34847	-2.9181	-3.11272	-2.65362	-2.58696	-2.95513	-3.02666	0.519394	2.71097	+	0.150968	0.391008		4	___1	0.999971	0.00170474	104.79	79.578	104.79	-0.31372	7.46724	b-Adrenergic Receptor kinase substrate motif;Casein kinase II substrate motif;New PKA kinase substrate motif_KKxS;New PKA kinase substrate motif_KxS;New PKA kinase substrate motif_KxxS;Pim1 kinase substrate sequence;PKA kinase substrate motif;PKC kinase substrate motif
KRKKQEHNELNDQGESGVEKKKDSFSFKKLD	PF3D7_0111500	UMP-CMP kinase, putative	S	204	-2.48469	-2.43035	-2.37153	-2.1332	-2.1257	-2.23705	-3.1712	-2.97123	-2.76034	-2.89843	NaN	NaN	NaN	NaN	NaN	NaN	NaN	NaN	NaN	NaN	-0.263542	1.49048	+	NaN	0		3	___1	1	3.03259e-05	113.51	95.377	113.51	0.0092948	7.05404	acidic-plus-3 pSTxxED;b-Adrenergic Receptor kinase substrate motif;Casein kinase II substrate motif
KIKKVQNKKKNINIHSDYQSIEKYFKMIQKK	PF3D7_0111600	conserved Plasmodium protein, unknown function	S	83	2.55972	2.49645	2.55989	2.49113	2.5629	2.53112	2.08518	2.30405	2.26233	2.21975	1.49731	1.47266	1.43688	1.38048	1.32313	1.42859	1.49998	1.52045	1.2533	1.3062	0.0103016	0.118526		0.0915508	0.916187		3	___1	1	4.33148e-06	190.55	117.73	184.01	0.253	8.40531	Casein kinase I substrate motif;G protein-coupled receptor kinase 1 substrate motif;GSK3 kinase substrate motif
ITKNENDEIIKEDKNSNLGKTNGYNIKDIRR	PF3D7_0111800	eukaryotic translation initiation factor 4E, putative	S	123	1.25152	1.24718	1.08435	1.16834	1.13246	1.16435	0.599546	0.564695	0.700024	0.721622	1.29349	1.44492	1.21481	1.25134	1.35879	0.680147	0.57082	0.303625	0.4391	0.584272	0.0393041	0.254494		0.22098	0.373691		3	___1	1	0.000623811	110.29	69.569	46.592	0.18483	8.07943	Casein kinase I substrate motif;New PKA kinase substrate motif_KxS;PKA kinase substrate motif;PKC kinase substrate motif
LKNEDYKKKSMNSLNSNDIYEDSKSTTCIKS	PF3D7_0111800	eukaryotic translation initiation factor 4E, putative	S	578	1.57354	1.55129	1.62256	1.61429	1.76463	1.88565	1.20746	1.2244	1.31631	1.46252	1.04933	0.946108	0.844915	1.00177	1.17589	1.21533	0.40012	0.320373	0.622711	0.462715	-0.172394	0.774872		-0.18421	0.764241		2	___1	0.99998	2.90624e-14	188.96	149.96	188.96	0.33169	8.32648	acidic-plus-2;acidic-plus-2 pSxD;acidic-plus-2 pSxE/D
FSSQTEIDEISRDFLSIGKNASSSSSGIKNN	PF3D7_0112200	multidrug resistance-associated protein 1	S	249	2.03985	2.0713	2.14695	2.10664	2.11247	2.09309	1.25191	1.04575	1.36126	1.45289	1.64337	1.62601	1.55677	1.85595	1.93139	1.90729	0.781258	0.887705	1.11171	1.12279	-0.0180295	0.198718		-0.289499	1.85526	+	2	___1	1	5.63554e-46	308.61	276.35	88.948	-0.24747	8.6617	Casein kinase I substrate motif
HMNKNNKDNNNNNNNSNKDDHININMNDNHR	PF3D7_0112200	multidrug resistance-associated protein 1	S	1049	-2.1935	-2.20908	-2.22062	-1.8616	-1.96559	-2.1796	-2.51532	-2.85713	-2.68488	-2.20263	-2.11846	-2.29126	-2.1922	-2.00547	-1.9062	-1.87561	-2.64173	-2.16699	-2.34056	-2.37765	-0.20547	0.795217		-0.271548	1.29509		4	___1	1	0.000110535	86.953	75.303	76.859	-0.48286	7.58155	acidic-plus-3 pSTxxED;acidic-plus-3-4 pSTxxEDED;Casein kinase II substrate motif;PKA kinase substrate motif;PKC kinase substrate motif;Pyruvate dehydrogenase kinase substrate motif
LQNPDAFYNTYRKFSSQTEIDEISRDFLSIG	PF3D7_0112200	multidrug resistance-associated protein 1	S	236	-1.10533	-0.959692	-1.07839	-0.945536	-0.982016	-0.942381	-0.689312	-0.602531	-0.648579	-0.699083	0.430494	0.524126	0.329588	0.562555	0.513386	0.694202	-0.0224342	-0.163458	-0.0133896	-0.0585785	-0.0911611	0.723406		-0.161978	0.761621		3	___1	0.992367	2.73095e-14	197.28	181.65	184.2	-0.031441	7.63054	acidic-plus-3 pSTxxED;ATM kinase substrate motif;Casein kinase II substrate motif;DNA dependent Protein kinase substrate motif;MDC1 BRCT domain binding motif;New PKA kinase substrate motif_KxxS;PKA kinase substrate motif;PKC kinase substrate motif;Plk1 PBD domain binding motif
NTYRKFSSQTEIDEISRDFLSIGKNASSSSS	PF3D7_0112200	multidrug resistance-associated protein 1	S	244	-2.52126	-2.40067	-2.48256	-2.36679	-2.21684	-2.21922	-2.62602	-2.43023	-2.24762	-2.20208	NaN	NaN	NaN	NaN	NaN	NaN	NaN	NaN	NaN	NaN	-0.200549	1.08926		NaN	0		3	___1	0.993253	0.000158864	81.373	61.995	81.373	-0.45832	6.61437	acidic-plus-2;acidic-plus-2 pSxD;acidic-plus-2 pSxE/D;Casein kinase I substrate motif
IYKEAYFVKGNTESVSFEIDSINKEYIKKMK	PF3D7_0112200	multidrug resistance-associated protein 1	S	1011	1.12873	1.04594	1.34241	1.29078	1.35608	1.18271	0.76391	0.781651	1.00284	1.07473	2.23683	2.21022	2.24786	2.40919	2.54567	2.53194	2.0541	1.9985	2.22201	2.20356	-0.104162	0.383322		-0.263965	1.55877	+	2	___1	1	1.1396e-114	434.06	367.85	434.06	0.56946	8.66552	acidic-plus-2;acidic-plus-2 pSxE;acidic-plus-2 pSxE/D;acidic-plus-2-4 pSTxxED;Casein kinase I substrate motif;Casein kinase II substrate motif
YFVKGNTESVSFEIDSINKEYIKKMKKKNYK	PF3D7_0112200	multidrug resistance-associated protein 1	S	1016	-0.549961	-0.585274	-0.585962	-0.563408	-0.516266	-0.38731	-0.613319	-0.586935	-0.386488	-0.127232	-0.946712	-0.950157	-1.13835	-0.92292	-0.713072	-0.668789	-1.21738	-0.905607	-0.920723	-1.18227	-0.0847378	0.590241		-0.24348	0.863489		2	___1	1	2.25961e-05	170.11	144.58	140.84	-0.04593	7.78017	b-Adrenergic Receptor kinase substrate motif;Casein kinase I substrate motif
DNTNKKICFQEHKSNSTYNYNSSHIHEKKEE	PF3D7_0112200	multidrug resistance-associated protein 1	S	613	-0.0408363	0.24741	0.278425	-0.0629311	-0.0611572	-0.289148	-1.27984	-1.29402	-0.926117	-0.80912	NaN	NaN	NaN	NaN	NaN	NaN	NaN	NaN	NaN	NaN	0.299412	0.847745		NaN	0		5	___1	0.927325	3.12824e-05	132.59	93.44	71.592	-0.21762	8.58087	New PKA kinase substrate motif_KxxS;PKA kinase substrate motif;PKC kinase substrate motif
ICFQEHKSNSTYNYNSSHIHEKKEEYENIHN	PF3D7_0112200	multidrug resistance-associated protein 1	S	619	0.937553	1.27015	1.32197	1.17938	1.01975	0.895393	0.746822	0.496157	0.809198	0.755995	0.00164032	0.265741	-0.083868	0.108849	0.470669	0.0963135	-0.00108147	0.111696	0.143196	0.219896	0.14505	0.371962		-0.164106	0.379961		3	___1	0.97898	1.26118e-05	206.98	146.57	64.52	-0.12532	8.07777
CFQEHKSNSTYNYNSSHIHEKKEEYENIHNS	PF3D7_0112200	multidrug resistance-associated protein 1	S	620	0.874529	1.02761	1.20372	0.990347	0.898588	0.764845	0.26429	0.244009	0.411581	0.349245	0.737963	0.930914	0.843409	0.930332	1.29358	0.994524	0.801498	0.892231	0.978375	1.15469	0.150693	0.492407		-0.235383	0.697836		3	___1	0.990146	1.17326e-11	208.17	147.77	86.727	-0.044723	8.40678	MDC1 BRCT domain binding motif;Plk1 PBD domain binding motif
KEEYENIHNSSNSTMSNEFKEKKKNNEYIIK	PF3D7_0112200	multidrug resistance-associated protein 1	S	641	0.774506	0.772957	0.834801	0.874025	0.872049	0.83407	0.180334	0.108637	0.297087	0.32229	0.0159931	0.0389614	-0.0861492	0.163223	0.116083	0.337194	-0.328979	-0.33185	-0.131561	-0.256159	-0.0659606	0.950612		-0.215899	0.965705		4	___1	0.999611	3.23019e-05	167.99	130.14	142.3	0.26138	8.19551	acidic-plus-2;acidic-plus-2 pSxE;acidic-plus-2 pSxE/D;Casein kinase II substrate motif
IDEISRDFLSIGKNASSSSSGIKNNNKNIDN	PF3D7_0112200	multidrug resistance-associated protein 1	S	255	NaN	NaN	NaN	NaN	NaN	NaN	NaN	NaN	NaN	NaN	-2.24586	-2.14978	-2.32307	-2.41447	-1.90276	-2.09202	-2.54697	-2.94781	-2.81048	-2.91373	NaN	0		-0.103149	0.236642		2	___1	0.997441	0.00136057	132.97	85.363	132.97	0.045539	7.92533	Calmodulin-dependent protein kinase II substrate motif;Casein kinase I substrate motif;Casein kinase II substrate motif;Chk1 kinase substrate motif;G protein-coupled receptor kinase 1 substrate motif;GSK3 kinase substrate motif;New PKA kinase substrate motif_KxxS;PKA kinase substrate motif;PKC kinase substrate motif
EISRDFLSIGKNASSSSSGIKNNNKNIDNNK	PF3D7_0112200	multidrug resistance-associated protein 1	S	257	-0.270176	-0.249828	-0.296063	-0.398788	-0.289724	-0.302822	-0.960915	-0.955275	-0.748487	-0.553442	NaN	NaN	NaN	NaN	NaN	NaN	NaN	NaN	NaN	NaN	0.0584227	0.594957		NaN	0		2	___1	0.964773	5.52341e-06	145.31	103.86	112.44	0.14893	8.23651	Casein kinase II substrate motif;MDC1 BRCT domain binding motif;Plk1 PBD domain binding motif
SRDFLSIGKNASSSSSGIKNNNKNIDNNKFV	PF3D7_0112200	multidrug resistance-associated protein 1	S	259	1.76587	1.78994	1.80656	1.76308	1.74703	1.76444	0.754135	0.573307	0.989759	0.948894	0.597012	0.46677	0.534122	0.786804	0.665531	0.616005	-0.163788	-0.210896	-0.357967	-0.368702	0.0292734	0.811342		-0.156812	0.882566		2	___1	0.983914	6.71471e-26	176.18	126.77	176.18	0.059464	8.08063	MAPKAPK2 kinase substrate motif;MDC1 BRCT domain binding motif;Plk1 PBD domain binding motif
TQTYKEKNENISDKISAIVEYKNVSLSSIIN	PF3D7_0112200	multidrug resistance-associated protein 1	S	1514	1.10296	1.16083	1.05243	1.08779	1.10314	1.13903	0.672756	0.867283	0.736063	0.751652	1.82279	1.66498	1.84668	1.98514	1.91127	2.01087	1.44834	1.38616	1.59259	1.58355	-0.00458018	0.0422291		-0.190946	1.01202		3	___1	0.999998	4.07946e-08	220.63	182.02	144.01	0.36178	8.17664	Casein kinase I substrate motif;MAPKAPK2 kinase substrate motif;New PKA kinase substrate motif_KxS;PKA kinase substrate motif;PKC kinase substrate motif
RDIEVEDSEFYSEKNSSNEHVLHHCNSNDAS	PF3D7_0112200	multidrug resistance-associated protein 1	S	86	-1.9171	-1.67075	-1.95745	-1.91031	-1.93009	-1.98961	-1.44199	-1.68396	-0.69525	-0.851616	-1.04297	-0.847366	-1.22375	-1.04668	-0.661844	-1.12165	-0.575672	-0.560692	-0.324537	-0.244013	0.094902	0.383338		-0.0946369	0.187026		4	___1	0.876967	7.11526e-27	225.81	189.07	207.99	0.090941	8.64436	acidic-plus-3 pSTxxED;Casein kinase I substrate motif;Casein kinase II substrate motif;MAPKAPK2 kinase substrate motif;New PKA kinase substrate motif_KxS;PKA kinase substrate motif;PKC kinase substrate motif
DIEVEDSEFYSEKNSSNEHVLHHCNSNDASE	PF3D7_0112200	multidrug resistance-associated protein 1	S	87	-1.9171	-1.67075	-1.95745	-1.91031	-1.93009	-1.98961	-1.44199	-1.68396	-0.69525	-0.851616	-1.03327	-0.802027	-1.11527	-0.911675	-0.523615	-1.05582	-0.596254	-0.605995	-0.384188	-0.342682	0.094902	0.383338		-0.153151	0.306393		3	___1	0.843112	1.07276e-11	214.57	159.8	137.03	-0.28236	8.58697	acidic-plus-2;acidic-plus-2 pSxE;acidic-plus-2 pSxE/D;Casein kinase II substrate motif;MDC1 BRCT domain binding motif;New PKA kinase substrate motif_KxxS;PKA kinase substrate motif;PKC kinase substrate motif;Plk1 PBD domain binding motif
SEKNSSNEHVLHHCNSNDASEKKVYNVYYHN	PF3D7_0112200	multidrug resistance-associated protein 1	S	97	3.95962	4.07801	4.09183	4.08908	4.0506	4.05225	2.88257	2.85255	3.14552	3.05805	3.36468	3.53018	3.47599	3.67237	3.80541	3.61677	2.94247	3.02303	3.07658	3.11458	-0.02082	0.166617		-0.241235	1.08094		4	___1	1	3.37482e-72	327	258.59	232.59	0.25313	9.61402	acidic-plus-2;acidic-plus-2 pSxD;acidic-plus-2 pSxE/D;G protein-coupled receptor kinase 1 substrate motif;GSK3 kinase substrate motif
SDKISAIVEYKNVSLSSIINSSQDDESKKKY	PF3D7_0112200	multidrug resistance-associated protein 1	S	1525	-1.33328	-1.47002	-1.43753	-1.33998	-1.56892	-1.40053	-1.62705	-1.65504	-1.96594	-1.7679	NaN	NaN	NaN	NaN	NaN	NaN	NaN	NaN	NaN	NaN	0.0228685	0.0959584		NaN	0		2	___1	0.932657	0.000170274	90.754	69.884	89.43	0.093424	7.05446
DKISAIVEYKNVSLSSIINSSQDDESKKKYG	PF3D7_0112200	multidrug resistance-associated protein 1	S	1526	NaN	NaN	NaN	NaN	NaN	NaN	NaN	NaN	NaN	NaN	0.504356	0.437862	0.291138	0.635414	0.60705	0.512108	-0.403858	-0.407524	-0.399015	-0.299852	NaN	0		-0.173738	0.851031		2	___1	0.982294	3.09519e-84	276.38	228.47	198.95	-1.6985	8.07007	G protein-coupled receptor kinase 1 substrate motif;GSK3 kinase substrate motif;MDC1 BRCT domain binding motif;Plk1 PBD domain binding motif
KPLYKDTHEEFNKSSSMPFVKSSSNMINNPS	PF3D7_0112200	multidrug resistance-associated protein 1	S	1121	3.77281	3.79164	3.73053	3.84257	3.75708	3.73797	2.66063	2.56823	2.85626	2.79578	2.77163	2.73963	2.79038	3.0012	2.9671	2.98049	1.96164	1.96915	2.13587	2.11899	-0.0142117	0.132436		-0.215717	2.16992	+	2	___1	0.999901	1.45012e-05	182.76	98.267	141.2	0.054896	9.00428	Calmodulin-dependent protein kinase II substrate motif;MDC1 BRCT domain binding motif;New PKA kinase substrate motif_KxxS;PKA kinase substrate motif;PKC kinase substrate motif;Plk1 PBD domain binding motif
EEFNKSSSMPFVKSSSNMINNPSNFKYEDNS	PF3D7_0112200	multidrug resistance-associated protein 1	S	1129	2.2889	2.32861	2.28571	2.29501	2.23836	2.26898	1.41157	1.36272	1.51799	1.51954	0.654438	0.699665	0.575901	0.860451	0.868626	0.605166	-0.106493	-0.106651	-0.0449371	0.0449123	0.0336227	0.590194		-0.134746	0.541864		2	___1	0.98589	1.54569e-15	214.53	178.57	213.99	0.13968	8.52919	Calmodulin-dependent protein kinase II substrate motif;MDC1 BRCT domain binding motif;New PKA kinase substrate motif_KxxS;PKA kinase substrate motif;PKC kinase substrate motif;Plk1 PBD domain binding motif
SMPFVKSSSNMINNPSNFKYEDNSSSFKGSI	PF3D7_0112200	multidrug resistance-associated protein 1	S	1136	NaN	NaN	NaN	NaN	NaN	NaN	NaN	NaN	NaN	NaN	-1.88929	-1.8742	-1.57725	-1.2265	-1.27987	-1.59111	-2.06644	-2.36904	-2.14226	-2.28445	NaN	0		-0.41442	0.947334		2	___1	0.993623	0.00219837	76.282	49.184	76.282	0.15501	7.1474	DNA dependent Protein kinase substrate motif
NIVVDKTFLQNENITSHDDGTSHNLKHLKNV	PF3D7_0112200	multidrug resistance-associated protein 1	S	544	2.36799	2.41901	2.44443	2.46845	2.43611	2.36451	1.84048	1.84886	2.01974	1.90078	1.67323	1.71752	1.82287	1.91365	1.91173	1.92791	1.13784	1.25439	1.34065	1.22362	-0.0125472	0.111849		-0.17989	1.24799		3	___1	0.999883	1.4077e-12	260.57	204.03	223.75	0.39299	8.79759	acidic-plus-2;acidic-plus-2 pSxD;acidic-plus-2 pSxE/D;acidic-plus-2-3 pSTxxED;acidic-plus-3 pSTxxED;Casein kinase II substrate motif;Pyruvate dehydrogenase kinase substrate motif
LLKEEKDEKDDVPTTSNDNLKNAHNNNEISS	PF3D7_0113000	glutamic acid-rich protein	S	83	0.692114	0.739521	0.776358	0.929318	0.835154	0.8265	1.11196	1.23999	1.37222	1.40244	-1.07968	-0.819477	-1.02435	-0.861742	-0.649343	-1.36003	-0.271107	-0.491541	-0.511192	-0.388001	-0.127659	1.04865		-0.017465	0.0244788		3	___1	0.959254	4.64355e-05	169.17	117.73	119.8	0.30816	7.86791	acidic-plus-2;acidic-plus-2 pSxD;acidic-plus-2 pSxE/D
DPTNIINVNDKDNENSVDKKKDKKEKKHKKD	PF3D7_0113000	glutamic acid-rich protein	S	116	0.0975494	0.151745	0.0679951	0.145224	0.128231	0.121351	0.725975	0.674654	1.02263	1.10647	NaN	NaN	NaN	NaN	NaN	NaN	NaN	NaN	NaN	NaN	-0.0258389	0.378826		NaN	0		2	___1	1	1.19089e-16	165.63	100.17	94.616	0.067456	7.22188	acidic-plus-2;acidic-plus-2 pSxD;acidic-plus-2 pSxE/D
LEDKEACEEQHITVESRPLSQPQCKLIDEPE	PF3D7_0113000	glutamic acid-rich protein	S	475	-2.75665	-2.53872	-2.54823	-2.8505	-2.4046	-2.86127	-2.76769	-2.85369	-2.33679	-2.4897	NaN	NaN	NaN	NaN	NaN	NaN	NaN	NaN	NaN	NaN	0.0909233	0.194072		NaN	0		4	___1	0.541693	0.000200993	79.237	60.677	79.237	-0.016401	7.1294	b-Adrenergic Receptor kinase substrate motif;G protein-coupled receptor kinase 1 substrate motif;GSK3 kinase substrate motif
EACEEQHITVESRPLSQPQCKLIDEPEQLTL	PF3D7_0113000	glutamic acid-rich protein	S	479	0.0170078	0.127588	0.147327	0.149694	0.236956	0.00896072	0.385103	0.154963	0.535339	0.349245	-3.05877	-2.98972	-2.89424	-2.88821	-2.90704	-2.84141	-1.17923	-0.919899	-1.15909	-1.18442	-0.0345624	0.15467		-0.102026	0.729811		4	___1	0.999302	8.32288e-13	201.16	175.93	201.16	-0.19697	7.79239	14-3-3 domain binding motif;ATM kinase substrate motif;Calmodulin-dependent protein kinase II substrate motif;DNA dependent Protein kinase substrate motif;MAPKAPK2 kinase substrate motif;New PKA kinase substrate motif_RxxS;PKA kinase substrate motif;PKC kinase substrate motif
KKEKKHKKDKKKEENSEVMSLYKTGQHKPKN	PF3D7_0113000	glutamic acid-rich protein	S	168	2.83822	2.78504	2.81385	2.92865	2.92749	2.88309	3.06843	3.04884	3.29169	3.27171	1.20617	1.003	1.23042	1.25972	1.26646	1.39357	1.73762	1.78032	1.70908	1.62568	-0.100704	1.37072	+	-0.160051	0.703788		4	___1	1	1.65817e-07	171.21	128.13	108.56	0.0042721	8.76789	Casein kinase I substrate motif;G protein-coupled receptor kinase 1 substrate motif;GSK3 kinase substrate motif;PKA kinase substrate motif
KHKKDKKKEENSEVMSLYKTGQHKPKNATEH	PF3D7_0113000	glutamic acid-rich protein	S	172	3.72301	3.7475	3.66653	3.59451	3.60199	3.62323	3.97849	4.00609	3.87408	3.93636	0.534262	0.366629	0.414423	0.465689	0.378321	0.518301	0.953493	0.817583	0.894649	0.833544	0.105767	1.27256		-0.0156657	0.0806184		2	___1	1	5.42532e-06	159.08	119.94	141.46	-0.63515	8.6286	Casein kinase I substrate motif;G protein-coupled receptor kinase 1 substrate motif;MAPKAPK2 kinase substrate motif
SNDNLKNAHNNNEISSSTDPTNIINVNDKDN	PF3D7_0113000	glutamic acid-rich protein	S	98	-1.34954	-1.21011	-1.15242	-1.05316	-1.15949	-0.996092	-0.941565	-0.89996	-0.771057	-0.749754	NaN	NaN	NaN	NaN	NaN	NaN	NaN	NaN	NaN	NaN	-0.167775	0.804942		NaN	0		3	___1	0.714986	9.2288e-07	165.46	140.82	125.11	0.14395	7.39317	acidic-plus-3 pSTxxED;Casein kinase I substrate motif;Casein kinase II substrate motif;G protein-coupled receptor kinase 1 substrate motif;MDC1 BRCT domain binding motif;Plk1 PBD domain binding motif;Pyruvate dehydrogenase kinase substrate motif
INKTQTNESNNKREISLTVKNQKNQTNKSKN	PF3D7_0113200	Plasmodium exported protein, unknown function	S	156	2.94279	2.85253	2.90808	2.93527	2.87205	2.96572	2.67775	2.69976	2.88078	2.84011	0.97484	0.807303	0.916782	0.826118	0.757752	0.688959	1.07211	0.88637	0.847302	0.913437	-0.0232143	0.21869		0.142032	0.814701		3	___1	0.999984	0.000169671	142.89	39.682	126.19	0.3893	8.76085	14-3-3 domain binding motif;Calmodulin-dependent protein kinase II substrate motif;Casein kinase II substrate motif;MAPKAPK2 kinase substrate motif;New PKA kinase substrate motif_RxxS;Phosphorylase kinase substrate motif;PKA kinase substrate motif;PKC epsilon kinase substrate motif;PKC kinase substrate motif
VVYNDKIRKSNNRHESLHSYNIKETPKKNKK	PF3D7_0113200	Plasmodium exported protein, unknown function	S	393	2.6499	2.69224	2.7326	2.71114	2.65475	2.61669	2.35757	2.21992	2.53011	2.45549	1.00593	1.0987	0.990353	1.12613	1.20127	1.23968	1.59828	1.59574	1.65018	1.68875	0.0307223	0.312277		-0.157367	1.09542		3	___1	0.999787	7.60888e-06	197.14	95.781	95.401	1.2345	9.17476	14-3-3 domain binding motif;b-Adrenergic Receptor kinase substrate motif;Calmodulin-dependent protein kinase II substrate motif;Casein kinase I substrate motif;Casein kinase II substrate motif;MAPKAPK2 kinase substrate motif;New PKA kinase substrate motif_RxxS;Phosphorylase kinase substrate motif;PKA kinase substrate motif;PKC kinase substrate motif
NDKIRKSNNRHESLHSYNIKETPKKNKKKSQ	PF3D7_0113200	Plasmodium exported protein, unknown function	S	396	-1.79244	-1.57271	-1.50002	-1.48146	-1.66484	-1.58432	-1.87579	-1.96766	-1.76441	-1.89985	NaN	NaN	NaN	NaN	NaN	NaN	NaN	NaN	NaN	NaN	-0.0448538	0.151894		NaN	0		4	___1	0.999975	7.60888e-06	135.28	74.807	135.28	-0.10377	7.78425
ENKNKNKIINYPRQDSQTNHYGRYTSRTNNQ	PF3D7_0113200	Plasmodium exported protein, unknown function	S	299	2.3832	2.31999	2.3088	2.31494	2.29655	2.24369	2.15439	2.04433	2.36676	2.28826	2.02166	2.238	2.07456	2.21791	2.30185	2.16048	2.30971	2.30836	2.34795	2.32471	0.0522715	0.62168		-0.115338	0.564231		4	___1	0.999956	1.38394e-06	183.56	164.01	170.5	0.15279	8.69278	14-3-3 domain binding motif;ATM kinase substrate motif;b-Adrenergic Receptor kinase substrate motif;Calmodulin-dependent protein kinase II substrate motif;Calmodulin-dependent protein kinase IV substrate motif;Casein kinase II substrate motif;DNA dependent Protein kinase substrate motif;New PKA kinase substrate motif_RxxS;PKA kinase substrate motif;PKC kinase substrate motif
QTNKSKNNKKDKRNISISNKRNQSISSNNNN	PF3D7_0113200	Plasmodium exported protein, unknown function	S	180	2.21624	2.15982	2.13608	2.18426	2.15292	2.11549	1.95461	1.98234	2.03208	2.11254	1.50678	1.22132	1.39481	1.43984	1.35671	1.29676	1.56971	1.55109	1.44515	1.44955	0.0198205	0.230672		0.00986671	0.0338331		3	___1	1	0.00020608	169.58	141.36	169.58	-0.42605	8.60847	14-3-3 domain binding motif;Calmodulin-dependent protein kinase II substrate motif;Casein kinase II substrate motif;MAPKAPK2 kinase substrate motif;New PKA kinase substrate motif_RxxS;Phosphorylase kinase substrate motif;PKA kinase substrate motif;PKC kinase substrate motif
NKSKNNKKDKRNISISNKRNQSISSNNNNNN	PF3D7_0113200	Plasmodium exported protein, unknown function	S	182	-0.675772	-0.672028	-0.793146	-0.738745	-0.779442	-0.979208	-1.25237	-1.63045	-1.00194	-1.23738	NaN	NaN	NaN	NaN	NaN	NaN	NaN	NaN	NaN	NaN	0.118816	0.531668		NaN	0		2	___1	0.772575	0.00816097	116.37	17.236	116.37	0.18114	7.35851	PKA kinase substrate motif;PKC kinase substrate motif
SNVKKEEQKNKQTKNSGLSHMFSSEINKTQT	PF3D7_0113200	Plasmodium exported protein, unknown function	S	131	0.626152	0.619402	0.625254	0.702383	0.710602	0.730295	0.350477	0.419176	0.560883	0.641516	NaN	NaN	NaN	NaN	NaN	NaN	NaN	NaN	NaN	NaN	-0.0908241	2.05845	+	NaN	0		3	___1	0.995767	3.55522e-05	150.45	69.85	91.401	-0.55936	7.81643	Casein kinase I substrate motif;Casein kinase II substrate motif;New PKA kinase substrate motif_KxS;PKA kinase substrate motif;PKC kinase substrate motif
KKEEQKNKQTKNSGLSHMFSSEINKTQTNES	PF3D7_0113200	Plasmodium exported protein, unknown function	S	134	-1.18332	-1.1707	-1.17823	-1.25567	-1.23964	-1.2473	-1.39148	-1.45111	-1.39367	-1.68284	NaN	NaN	NaN	NaN	NaN	NaN	NaN	NaN	NaN	NaN	0.0701173	2.15391	+	NaN	0		3	___1	0.970794	0.00044386	76.713	55.76	76.713	-0.068332	7.36864	G protein-coupled receptor kinase 1 substrate motif;GSK3 kinase substrate motif
QKNKQTKNSGLSHMFSSEINKTQTNESNNKR	PF3D7_0113200	Plasmodium exported protein, unknown function	S	138	-0.13055	-0.0143356	0.0826759	0.188505	0.0542011	0.147985	-1.0772	-0.94726	-1.0813	-1.17781	NaN	NaN	NaN	NaN	NaN	NaN	NaN	NaN	NaN	NaN	-0.150967	0.754907		NaN	0		3	___1	0.973309	6.15298e-05	142.94	109.74	142.94	0.35992	7.47701	acidic-plus-2;acidic-plus-2 pSxE;acidic-plus-2 pSxE/D;Casein kinase II substrate motif;MAPKAPK2 kinase substrate motif
KNKQTKNSGLSHMFSSEINKTQTNESNNKRE	PF3D7_0113200	Plasmodium exported protein, unknown function	S	139	-3.24112	-3.11339	-2.96164	-2.62772	-2.99562	-2.93319	-3.31635	-2.81818	-3.90114	-4.07274	NaN	NaN	NaN	NaN	NaN	NaN	NaN	NaN	NaN	NaN	-0.253207	0.675619		NaN	0		3	___1	0.581749	0.000308022	84.14	59.581	84.14	0.28629	6.2856	G protein-coupled receptor kinase 1 substrate motif;MDC1 BRCT domain binding motif;Plk1 PBD domain binding motif
KKDKRNISISNKRNQSISSNNNNNNNKEEEE	PF3D7_0113200	Plasmodium exported protein, unknown function	S	188	0.861595	0.867971	0.797575	1.00565	0.96954	0.959908	0.953731	0.955982	1.03532	1.0201	-1.32485	-1.0962	-0.900238	-1.14996	-0.984993	-0.912033	-0.189102	-0.149485	-0.155609	-0.131811	-0.135986	1.44624	+	-0.0914313	0.23337		2	___1	1	3.89627e-38	304.71	273.82	59.757	1.2295	8.19648	14-3-3 domain binding motif;Calmodulin-dependent protein kinase II substrate motif;Casein kinase I substrate motif;Casein kinase II substrate motif;MAPKAPK2 kinase substrate motif;New PKA kinase substrate motif_RxxS;Phosphorylase kinase substrate motif;PKA kinase substrate motif;PKC kinase substrate motif
DKRNISISNKRNQSISSNNNNNNNKEEEEEC	PF3D7_0113200	Plasmodium exported protein, unknown function	S	190	-2.17855	-2.24625	-2.20332	-1.93998	-2.07353	-1.92531	-2.12119	-2.17014	-1.64302	-1.8805	NaN	NaN	NaN	NaN	NaN	NaN	NaN	NaN	NaN	NaN	-0.229765	1.33609	+	NaN	0		2	___1	1	6.58886e-30	214.02	185.28	59.757	1.2295	7.68332
RTNNQHRSENENDDESDYDDDEELQGHSVVY	PF3D7_0113200	Plasmodium exported protein, unknown function	S	365	3.08121	3.10909	3.07023	3.23062	3.22327	3.09641	3.0799	3.26174	3.5925	3.41877	2.80883	2.88517	2.77852	2.92252	2.98187	3.01917	3.22048	3.28219	3.2508	3.28696	-0.0965939	0.781578		-0.150348	1.1476		3	___1	1	4.39214e-248	495.81	463.55	495.81	0.20946	9.47366	acidic-plus-3 pSTxxED;acidic-plus-3-4 pSTxxEDED;b-Adrenergic Receptor kinase substrate motif;Casein kinase I substrate motif;Casein kinase II substrate motif;Pyruvate dehydrogenase kinase substrate motif
YSRYTSRSNNPPRQDSQTSYYGRYTSRTNNQ	PF3D7_0113200	Plasmodium exported protein, unknown function	S	339	0.0019722	0.0783196	0.0639095	0.045887	0.0382748	0.039156	-0.364311	-0.182241	0.127804	0.0202694	-1.59936	-1.74148	-1.576	-1.47418	-1.45899	-1.6072	-1.10796	-1.14465	-1.3391	-1.16653	0.00696119	0.0994432		-0.125488	0.6684		3	___1	0.998675	8.81633e-06	165.19	148.52	161.22	0.11626	8.74794	14-3-3 domain binding motif;ATM kinase substrate motif;b-Adrenergic Receptor kinase substrate motif;Calmodulin-dependent protein kinase II substrate motif;Casein kinase I substrate motif;Casein kinase II substrate motif;DNA dependent Protein kinase substrate motif;New PKA kinase substrate motif_RxxS;PKA kinase substrate motif;PKC kinase substrate motif
PPRQDSQTSYYGRYTSRTNNQHRSENENDDE	PF3D7_0113200	Plasmodium exported protein, unknown function	S	349	1.13483	1.24458	1.2248	1.18125	1.21156	1.20495	0.479622	0.293636	0.824097	0.821545	0.911867	1.44032	1.11797	0.943401	1.34713	0.985416	0.96677	0.942638	1.05719	0.798691	0.00214895	0.0192558		0.064736	0.109536		2	___1	0.994754	0.000101869	109.15	78.707	92.445	-0.11248	8.4086	14-3-3 domain binding motif;Calmodulin-dependent protein kinase II substrate motif;Calmodulin-dependent protein kinase IV substrate motif;Casein kinase II substrate motif;New PKA kinase substrate motif_RxxS;PKA kinase substrate motif;PKC kinase substrate motif
YPRQDSQTNHYGRYTSRTNNQPRQDNQTNYY	PF3D7_0113200	Plasmodium exported protein, unknown function	S	309	1.25485	1.34461	1.26897	1.28042	1.2853	1.28366	0.749485	0.773287	1.06896	1.01674	0.28713	0.342289	0.243921	0.237072	0.155834	0.202942	0.348089	0.354538	0.278215	0.310509	0.00635274	0.0751759		0.0924975	0.888382		2	___1	0.998259	8.99782e-05	133.85	116.01	107.11	-0.26459	8.55491	14-3-3 domain binding motif;Calmodulin-dependent protein kinase II substrate motif;Calmodulin-dependent protein kinase IV substrate motif;Casein kinase II substrate motif;New PKA kinase substrate motif_RxxS;PKA kinase substrate motif;PKC kinase substrate motif
EKKKSKKHKDNEDAESVKSKKHKSHDCEKKK	PF3D7_0202000	knob-associated histidine-rich protein	S	403	5.49623	5.30525	5.26176	5.60744	5.60366	5.64123	6.67547	6.71321	7.05674	7.04887	NaN	NaN	NaN	NaN	NaN	NaN	NaN	NaN	NaN	NaN	-0.263031	1.16036		NaN	0		4	___1	1	8.41825e-11	190.66	151.64	62.203	-0.22303	10.1601	b-Adrenergic Receptor kinase substrate motif;Casein kinase I substrate motif;Casein kinase II substrate motif;PKA kinase substrate motif;PKC kinase substrate motif
ATKEASTSKGATKEASTTEGATKGASTTAGS	PF3D7_0202000	knob-associated histidine-rich protein	S	588	0.452354	0.641937	0.718706	0.547222	0.699612	0.529543	1.53115	1.6455	1.77891	1.87854	NaN	NaN	NaN	NaN	NaN	NaN	NaN	NaN	NaN	NaN	0.012207	0.0408283		NaN	0		2	___1	0.985446	7.70926e-18	235.49	204.31	134.49	0.17674	7.98678	acidic-plus-3 pSTxxED;Casein kinase II substrate motif;New PKA kinase substrate motif_KxxS;PKA kinase substrate motif;PKC kinase substrate motif
ATKEASTTEGATKGASTTAGSTTGATTGANA	PF3D7_0202000	knob-associated histidine-rich protein	S	598	0.844862	0.740375	0.868225	1.13562	0.968992	1.02809	2.00886	2.17638	2.22869	2.20439	NaN	NaN	NaN	NaN	NaN	NaN	NaN	NaN	NaN	NaN	-0.226411	1.16277		NaN	0		2	___1	0.999862	2.51421e-218	484.75	437.53	203.71	0.3222	9.06543	Casein kinase II substrate motif;New PKA kinase substrate motif_KxxS;PKA kinase substrate motif;PKC kinase substrate motif
STTEGATKGASTTAGSTTGATTGANAVQSKD	PF3D7_0202000	knob-associated histidine-rich protein	S	603	0.870485	0.728928	0.724619	1.01078	0.958935	0.848782	1.70151	1.78183	2.28651	2.10805	NaN	NaN	NaN	NaN	NaN	NaN	NaN	NaN	NaN	NaN	-0.164822	0.869124		NaN	0		2	___1	0.997985	9.60346e-91	419.71	362.76	302.74	0.1895	9.22492	Casein kinase II substrate motif;G protein-coupled receptor kinase 1 substrate motif
KDNEDAESVKSKKHKSHDCEKKKSKKHKDNE	PF3D7_0202000	knob-associated histidine-rich protein	S	411	-2.71936	-2.54082	-2.60658	-2.64821	-2.71754	-2.38589	-2.05894	-1.83239	-1.41249	-1.41709	NaN	NaN	NaN	NaN	NaN	NaN	NaN	NaN	NaN	NaN	-0.0383695	0.114743		NaN	0		4	___1	1	0.0122403	56.404	38.244	56.404	-0.23842	6.74342	acidic-plus-2;acidic-plus-2 pSxD;acidic-plus-2 pSxE/D;acidic-plus-2-4 pSTxxED;basic-minus-acidic-plus KRxSTxED;New PKA kinase substrate motif_KxxS;PKA kinase substrate motif;PKC kinase substrate motif
ENETKNTAGENKKVDSTSADNKSTNAATPGA	PF3D7_0202000	knob-associated histidine-rich protein	S	494	0.659029	0.473888	0.590454	0.819716	0.557123	0.680532	1.94006	1.94574	2.0685	2.08593	NaN	NaN	NaN	NaN	NaN	NaN	NaN	NaN	NaN	NaN	-0.111333	0.450461		NaN	0		3	___1	0.978896	4.01049e-05	138.21	92.242	138.21	0.29449	8.40193	b-Adrenergic Receptor kinase substrate motif;Casein kinase II substrate motif;New PKA kinase substrate motif_KxxS;PKA kinase substrate motif;PKC kinase substrate motif
AGENKKVDSTSADNKSTNAATPGAKDKTQGG	PF3D7_0202000	knob-associated histidine-rich protein	S	501	1.49047	1.5592	1.54661	1.59272	1.58972	1.545	2.2203	2.2348	2.4671	2.54621	NaN	NaN	NaN	NaN	NaN	NaN	NaN	NaN	NaN	NaN	-0.0437228	0.625904		NaN	0		2	___1	0.984664	6.40429e-06	143.94	104.79	141.37	-0.14672	8.44866	Casein kinase I substrate motif;G protein-coupled receptor kinase 1 substrate motif
AKDKTQGGKTDKTGASTNAATNKGQCAAEGA	PF3D7_0202000	knob-associated histidine-rich protein	S	524	-0.226072	-0.220495	-0.372959	-0.0736885	-0.0180321	-0.185652	0.345621	0.463068	0.803522	0.774641	NaN	NaN	NaN	NaN	NaN	NaN	NaN	NaN	NaN	NaN	-0.180718	0.908672		NaN	0		2	___1	0.984864	0.00237227	111.12	83.688	111.12	0.076017	7.47191	G protein-coupled receptor kinase 1 substrate motif;PKA kinase substrate motif
PYGVPHGAAHGSRYSSFSSVNKYGKHGDEKH	PF3D7_0202000	knob-associated histidine-rich protein	S	345	3.05616	3.14021	3.01592	3.19166	3.10386	3.10937	4.62667	4.68393	5.01445	5.00877	NaN	NaN	NaN	NaN	NaN	NaN	NaN	NaN	NaN	NaN	-0.0642007	0.522663		NaN	0		2	___1	0.999664	1.57194e-15	210.31	178.44	210.31	-0.0699	8.98148	14-3-3 domain binding motif;Calmodulin-dependent protein kinase II substrate motif;Casein kinase I substrate motif;Casein kinase II substrate motif;MAPKAPK2 kinase substrate motif;MDC1 BRCT domain binding motif;New PKA kinase substrate motif_RxxS;PKA kinase substrate motif;PKC kinase substrate motif;Plk1 PBD domain binding motif
GVPHGAAHGSRYSSFSSVNKYGKHGDEKHHS	PF3D7_0202000	knob-associated histidine-rich protein	S	347	-2.71996	-2.90714	-2.89963	-2.76132	-2.30892	-2.54153	-2.34382	-2.16694	-2.22651	-1.98702	NaN	NaN	NaN	NaN	NaN	NaN	NaN	NaN	NaN	NaN	-0.304989	0.772703		NaN	0		2	___1	0.960856	0.015734	66.056	46.294	54.539	-0.081797	7.01026
VPHGAAHGSRYSSFSSVNKYGKHGDEKHHSS	PF3D7_0202000	knob-associated histidine-rich protein	S	348	1.18469	1.04085	1.24177	1.27558	1.4206	1.20936	3.02259	3.21333	3.40639	3.32735	NaN	NaN	NaN	NaN	NaN	NaN	NaN	NaN	NaN	NaN	-0.146078	0.632752		NaN	0		2	___1	0.997337	4.05301e-15	229.68	174.33	210.31	-0.0699	8.72597	MAPKAPK2 kinase substrate motif;MDC1 BRCT domain binding motif;Plk1 PBD domain binding motif
KTEKAEEELEEDKEESEKDKEESEKDKEESE	PF3D7_0202400	translation-enhancing factor	S	442	2.72932	2.75028	2.54675	2.70168	2.78778	2.84637	3.53934	3.38615	3.6746	3.87575	4.70131	4.95155	4.62656	5.03953	4.91921	3.99321	5.26549	4.90586	4.80208	4.94194	-0.103164	0.504892		0.109155	0.107025		4	___1	1	3.58018e-06	188.27	155.41	79.466	-0.1745	9.2798	acidic-plus-3 pSTxxED;b-Adrenergic Receptor kinase substrate motif;Casein kinase II substrate motif;G protein-coupled receptor kinase 1 substrate motif;New PKA kinase substrate motif_KxxS;PKA kinase substrate motif;PKC kinase substrate motif;Pyruvate dehydrogenase kinase substrate motif
EKDEEGTDYEEDTDDSDKDEETKVEEKKTER	PF3D7_0202400	translation-enhancing factor	S	543	-0.570641	-0.894869	-1.15295	-0.195049	-0.270086	-0.212606	-1.26236	-1.25255	0.232079	0.315731	NaN	NaN	NaN	NaN	NaN	NaN	NaN	NaN	NaN	NaN	-0.646905	1.20326		NaN	0		3	___1	0.999996	3.89889e-19	223.12	210.28	223.12	-0.46852	9.07309	acidic-plus-3 pSTxxED;acidic-plus-3-4 pSTxxEDED;b-Adrenergic Receptor kinase substrate motif;Casein kinase II substrate motif;PKA kinase substrate motif;PKC kinase substrate motif;Pyruvate dehydrogenase kinase substrate motif
KYKKENQNIENHIPQSKYKQERIEILDDNGK	PF3D7_0202400	translation-enhancing factor	S	297	NaN	NaN	NaN	NaN	NaN	NaN	NaN	NaN	NaN	NaN	-1.36838	-1.21847	-1.37427	-1.33469	-1.5372	-1.35427	-0.951199	-0.825668	-0.886171	-0.856327	NaN	0		0.0883446	0.403455		3	___1	1	0.000556288	80.738	60.357	54.7	0.18601	6.83141
IVSNKLSGNNEQQNNSIPKSIQKPENCVKKQ	PF3D7_0202400	translation-enhancing factor	S	158	NaN	NaN	NaN	NaN	NaN	NaN	NaN	NaN	NaN	NaN	-1.45384	-1.21411	-1.31123	-1.30863	-1.14983	-1.26531	-0.843374	-0.619698	-0.793077	-0.876091	NaN	0		-0.0851358	0.378324		2	___1	1	0.000249658	133.66	111.67	133.66	0.60178	7.00074	Casein kinase I substrate motif;G protein-coupled receptor kinase 1 substrate motif;GSK3 kinase substrate motif
YNNSSEKQIEHVYNKSPEKQIEHVYNKSPEK	PF3D7_0202400	translation-enhancing factor	S	914	NaN	NaN	NaN	NaN	NaN	NaN	NaN	NaN	NaN	NaN	-0.206182	-0.784262	-0.276356	-0.575073	-0.736593	0.0370064	0.260166	0.338045	0.219065	0.170065	NaN	0		0.00262006	0.00271027		3	___1	1	0.000624225	95.347	67.136	95.347	0.13297	7.65617	acidic-plus-2;acidic-plus-2 pSxE;acidic-plus-2 pSxE/D;basic-minus-acidic-plus KRxSTxED;Casein kinase II substrate motif;Cdc2 kinase substrate motif;CDK kinase substrate motif;CDK kinase substrate motif_minimal;CDK kinase substrate motif_minimal_pS;CDK1,2,4,6 kinase substrate motif;ERK1,2 kinase substrate motif;Growth associated histone HI kinase substrate motif;GSK-3, ERK1, ERK2, CDK5 substrate m…
YNKSPEKQIEHVYNNSPEKQIEHVYNNSPEK	PF3D7_0202400	translation-enhancing factor	S	938	NaN	NaN	NaN	NaN	NaN	NaN	NaN	NaN	NaN	NaN	1.19133	1.17373	1.13745	1.14507	1.07617	1.37493	1.71448	1.89845	1.69529	1.75182	NaN	0		-0.0312157	0.11578		3	___1	1	3.83906e-05	137.61	98.347	137.61	0.21161	8.03559	acidic-plus-2;acidic-plus-2 pSxE;acidic-plus-2 pSxE/D;Casein kinase II substrate motif;Cdc2 kinase substrate motif;CDK kinase substrate motif;CDK kinase substrate motif_minimal;CDK kinase substrate motif_minimal_pS;CDK1,2,4,6 kinase substrate motif;ERK1,2 kinase substrate motif;GSK-3, ERK1, ERK2, CDK5 substrate motif;pSPxK/R;WW domain binding motif
NLQLGASTINTPKTQSQENKDINKETKNTII	PF3D7_0202400	translation-enhancing factor	S	64	NaN	NaN	NaN	NaN	NaN	NaN	NaN	NaN	NaN	NaN	0.0703297	0.191296	0.0636463	0.214645	0.276569	0.268948	0.521486	0.404682	0.256804	0.469652	NaN	0		-0.144964	1.05997		2	___1	0.99998	0.0114536	100.57	74.526	99.788	-0.078434	7.44745	acidic-plus-2;acidic-plus-2 pSxE;acidic-plus-2 pSxE/D;ATM kinase substrate motif;Casein kinase II substrate motif;DNA dependent Protein kinase substrate motif;New PKA kinase substrate motif_KxxS;PKA kinase substrate motif;PKC kinase substrate motif
GTPGAKKNDNKAVNPSISSTMYRA_______	PF3D7_0202500	early transcribed membrane protein 2	S	98	1.58373	1.49412	1.56049	1.56189	1.48013	1.3895	2.24696	2.26641	2.22934	2.10407	1.80635	1.67592	1.85477	1.56923	1.39936	1.67104	2.30288	2.37777	2.1922	2.15054	0.068943	0.459479		0.232469	0.868148		2	___1	0.997556	3.86738e-10	202.15	179.67	115.68	-0.38793	8.80982	Casein kinase I substrate motif;Casein kinase II substrate motif;DNA dependent Protein kinase substrate motif;G protein-coupled receptor kinase 1 substrate motif
PGAKKNDNKAVNPSISSTMYRA_________	PF3D7_0202500	early transcribed membrane protein 2	S	100	1.30975	1.17438	1.22581	1.27093	1.26885	1.25137	1.61158	1.8037	1.88712	1.91154	1.3578	1.25508	1.33347	1.21297	1.11971	1.27077	1.61497	1.5299	1.45105	1.54764	-0.0270691	0.245805		0.114305	0.775564		2	___1	0.958276	1.34479e-41	245.72	223.24	150.11	0.24464	8.77725	Casein kinase II substrate motif
GAKKNDNKAVNPSISSTMYRA__________	PF3D7_0202500	early transcribed membrane protein 2	S	101	-0.102507	-0.159626	-0.0401192	-0.0781002	-0.161894	-0.0517006	0.664869	0.595602	0.939644	0.931568	NaN	NaN	NaN	NaN	NaN	NaN	NaN	NaN	NaN	NaN	-0.00351906	0.0231367		NaN	0		2	___1	0.90862	1.34479e-41	245.72	223.24	101.39	0.095279	8.02902	Casein kinase II substrate motif;MDC1 BRCT domain binding motif;Plk1 PBD domain binding motif
EEIPKKDDVEIEETYSEKMWEIHDEKIKDKY	PF3D7_0202600	nucleic acid binding protein, putative	S	704;704	2.13646	2.0991	2.04952	2.14349	2.17436	2.27058	2.1204	2.03159	2.26267	2.31166	1.88654	2.03522	1.92397	2.30216	2.29103	1.79482	1.90383	1.77168	1.98628	1.97525	-0.101122	0.801375		-0.180758	0.391371		3	___1	0.996608	5.36662e-06	178.58	137.49	174.02	-0.11798	8.23282	Casein kinase I substrate motif;G protein-coupled receptor kinase 1 substrate motif;PKA kinase substrate motif;PKC kinase substrate motif
NLENINVEDPPFSNFSEEKQNFFQNCDMSEN	PF3D7_0202600	nucleic acid binding protein, putative	S	437;437	-2.33972	-2.08713	-2.4273	-2.48097	-2.17814	-2.25981	-2.64438	-2.38261	-2.07439	-2.25672	NaN	NaN	NaN	NaN	NaN	NaN	NaN	NaN	NaN	NaN	0.0215906	0.0512449		NaN	0		2	___1	0.835159	0.00128694	69.522	37.459	69.522	-0.31396	7.28943	acidic-plus-1-2 pSTxxED;acidic-plus-2;acidic-plus-2 pSxE;acidic-plus-2 pSxE/D;Casein kinase II substrate motif;G protein-coupled receptor kinase 1 substrate motif
FYFENKETFEIDEKVSKMNEEDFVYENNETF	PF3D7_0202600	nucleic acid binding protein, putative	S	777;777	-2.05462	-2.21252	-2.75015	-2.31409	-2.31444	-2.44314	-2.59962	-2.68707	-1.76562	-1.76079	NaN	NaN	NaN	NaN	NaN	NaN	NaN	NaN	NaN	NaN	0.0181268	0.0266643		NaN	0		3	___1	1	0.0080135	77.527	57.849	77.527	-0.37996	7.21514	Casein kinase I substrate motif;New PKA kinase substrate motif_KxS;PKA kinase substrate motif;PKC kinase substrate motif
NVENLLKEHKIAVNESEEIAQDIKEKYEKRD	PF3D7_0202600	nucleic acid binding protein, putative	S	955;955	-1.69256	-1.43038	-1.74969	-1.65936	-1.67351	-1.58329	-1.79035	-1.79161	-1.74592	-1.31937	NaN	NaN	NaN	NaN	NaN	NaN	NaN	NaN	NaN	NaN	0.0145111	0.0456974		NaN	0		2	___1	1	0.000841525	86.944	61.727	86.944	1.0656	6.72069	acidic-plus-1-2 pSTxxED;acidic-plus-2;acidic-plus-2 pSxE;acidic-plus-2 pSxE/D;b-Adrenergic Receptor kinase substrate motif;Casein kinase II substrate motif;G protein-coupled receptor kinase 1 substrate motif
NEDRIYNNFEDMDKISHDAFDFIIPSSFNKE	PF3D7_0202600	nucleic acid binding protein, putative	S	389;389	0.0274143	0.216566	0.263155	-0.0684872	0.0843964	0.169558	-0.146017	-0.227985	-0.264145	-0.0521774	-2.59285	-2.55816	-2.98172	-1.97038	-2.45672	-3.16602	-2.87231	-3.05104	-2.62141	-2.49008	0.107223	0.401536		-0.179868	0.169364		3	___1	1	1.95878e-05	135.27	110.92	120.9	-0.4926	7.94541	acidic-plus-2;acidic-plus-2 basic-2;acidic-plus-2 pSxD;acidic-plus-2 pSxE/D;Casein kinase I substrate motif;New PKA kinase substrate motif_KxS;PKA kinase substrate motif;PKC kinase substrate motif
LLEDKDISFIDRKIESNKCEDYCVNNNNNNN	PF3D7_0202600	nucleic acid binding protein, putative	S	336;336	0.325214	0.192623	0.213177	0.357056	0.414076	0.430628	-0.375952	-0.242382	-0.25219	-0.431234	NaN	NaN	NaN	NaN	NaN	NaN	NaN	NaN	NaN	NaN	-0.156915	1.10386		NaN	0		4	___1	1	3.94705e-05	139.4	131.41	107.87	-0.14901	7.74893	b-Adrenergic Receptor kinase substrate motif;New PKA kinase substrate motif_KxxS;PKA kinase substrate motif;PKC kinase substrate motif
MNFEYPFNISKMNTESNNILYEQNDKKKTNI	PF3D7_0202600	nucleic acid binding protein, putative	S	1178;1178	-1.42572	-1.45347	-1.35547	-1.24995	-1.37518	-1.2743	-1.9243	-2.00323	-1.64193	-1.81285	-1.77955	-1.92806	-1.82414	-1.82346	-1.57223	-1.68464	-1.85932	-1.95476	-1.70721	-1.77151	-0.111739	0.835191		-0.150475	0.660596		2	___1	0.996794	0.000323037	158.64	118.09	158.64	0.042115	7.32732	b-Adrenergic Receptor kinase substrate motif
NDNNEKNLYNLNNQMSDKELLNNNKDDTFYI	PF3D7_0202600	nucleic acid binding protein, putative	S	294;294	-0.0547791	-0.15402	-0.315229	-0.225161	-0.117975	-0.261719	-0.402163	-0.373918	-0.162981	-0.157074	-0.480774	-0.463358	-0.442684	-0.439413	-0.410932	-0.117584	-0.322035	-0.353399	-0.255709	-0.386587	0.0269419	0.104148		-0.139629	0.509246		2	___1	1	5.99681e-05	164.88	91.417	164.88	0.075012	7.42783	acidic-plus-3 pSTxxED;Casein kinase II substrate motif;PKA kinase substrate motif;PKC kinase substrate motif
EVINIGKYHLNNKNNSYDDVHILTHDFKNEL	PF3D7_0202600	nucleic acid binding protein, putative	S	833;833	1.98854	2.049	2.00531	1.98117	2.00201	2.04783	1.9778	2.02001	2.02114	2.02869	1.27432	1.41277	1.48538	1.64503	1.55621	1.64905	1.68733	1.6529	1.95928	1.83929	0.00394503	0.0476647		-0.22594	1.08725		4	___1	1	6.03948e-06	239.1	198.86	239.1	-0.14147	8.47831	acidic-plus-2;acidic-plus-2 pSxD;acidic-plus-2 pSxE/D;acidic-plus-2-3 pSTxxED;acidic-plus-3 pSTxxED;Casein kinase II substrate motif;New PKA kinase substrate motif_KxxS;PKA kinase substrate motif;PKC kinase substrate motif;Pyruvate dehydrogenase kinase substrate motif
FFWDDKNKNVDEIIDSGVEGNCDVEEKLDKE	PF3D7_0202600	nucleic acid binding protein, putative	S	514;514	1.83413	1.77051	1.74994	1.93226	1.92137	1.94426	0.990253	1.14246	1.47935	1.49729	1.32483	1.45661	1.26225	1.65195	1.68673	1.65968	1.33369	1.22927	1.3897	1.39506	-0.147773	1.52284	+	-0.318225	1.49614	+	2	___1	1	1.12491e-10	296.22	248.05	68.034	0.070997	8.54449	acidic-plus-3 pSTxxED;b-Adrenergic Receptor kinase substrate motif;Casein kinase II substrate motif
DYIKNNNEDIKNVHDSFSISNKSELHDINGI	PF3D7_0202600	nucleic acid binding protein, putative	S	1058;1058	0.719921	0.583738	0.610697	0.761866	0.778839	0.710064	0.734562	0.829735	1.05215	1.03653	-1.52512	-1.49844	-1.53532	-1.45647	-1.41868	-1.40563	-1.22658	-1.29434	-1.15262	-1.3484	-0.112137	0.862204		-0.0927016	1.41185	+	3	___1	0.99904	0.000290681	93.823	74.21	79.614	0.61907	7.46953	b-Adrenergic Receptor kinase substrate motif;Casein kinase II substrate motif;G protein-coupled receptor kinase 1 substrate motif;GSK3 kinase substrate motif
FECEDIFLKREDNDDSENEKEIDEIGEVINI	PF3D7_0202600	nucleic acid binding protein, putative	S	807;807	4.3831	4.3986	4.21602	4.42053	4.45734	4.55371	3.4707	3.4658	3.71174	4.0132	3.13858	3.13935	3.03601	3.59675	3.59188	3.20543	2.83324	2.72591	2.99662	3.01012	-0.144618	0.751294		-0.360036	0.938397		4	___1	1	4.26206e-144	311.31	253.27	62.683	-0.51326	9.11089	acidic-plus-3 pSTxxED;b-Adrenergic Receptor kinase substrate motif;Casein kinase II substrate motif;G protein-coupled receptor kinase 1 substrate motif
INGILEKSISSNDIKSIEVCVKKENEIHHKN	PF3D7_0202600	nucleic acid binding protein, putative	S	1085;1085	-0.909388	-0.762974	-0.849932	-1.08799	-1.27273	-0.968313	-1.06385	-1.12694	-1.07224	-1.15465	NaN	NaN	NaN	NaN	NaN	NaN	NaN	NaN	NaN	NaN	0.268914	0.952612		NaN	0		2	___1	1	0.0101749	114.89	36.56	114.89	0.11506	7.24465	acidic-plus-2;acidic-plus-2 pSxE;acidic-plus-2 pSxE/D;basic-minus-acidic-plus KRxSTxED;Casein kinase I substrate motif;Casein kinase II substrate motif
SELHDINGILEKSISSNDIKSIEVCVKKENE	PF3D7_0202600	nucleic acid binding protein, putative	S	1080;1080	1.05164	1.17967	1.07117	1.22092	1.29635	1.28946	0.852289	0.906056	0.918278	0.87479	NaN	NaN	NaN	NaN	NaN	NaN	NaN	NaN	NaN	NaN	-0.168079	1.1622		NaN	0		2	___1	0.975521	0.00146796	119.22	36.579	115.57	0.17716	7.79562	acidic-plus-2;acidic-plus-2 pSxD;acidic-plus-2 pSxE/D;MDC1 BRCT domain binding motif;PKA kinase substrate motif;Plk1 PBD domain binding motif
KEEDNGNEKYQNVFDSNKDNLENINVEDPPF	PF3D7_0202600	nucleic acid binding protein, putative	S	418;418	1.30884	1.50439	1.33869	1.41727	1.38764	1.35254	0.893497	0.753914	0.785753	1.00602	-0.716154	-0.409266	-0.751312	-0.0262508	-0.240852	-0.643919	-0.835476	-0.97237	-0.607414	-0.646145	-0.00184377	0.00898829		-0.321903	0.573731		2	___1	1	3.18408e-06	167.6	115.11	167.6	0.10352	7.87873	acidic-plus-3 pSTxxED;b-Adrenergic Receptor kinase substrate motif;Casein kinase II substrate motif;PKA kinase substrate motif;PKC kinase substrate motif;Pyruvate dehydrogenase kinase substrate motif
FKNKKKKKEASSDKVSKESFNEEDNENNEKR	PF3D7_0203000	repetitive organellar protein, putative	S	20	NaN	NaN	NaN	NaN	NaN	NaN	NaN	NaN	NaN	NaN	-1.70903	-1.79858	-1.50402	-1.89822	-1.9549	-1.66293	-1.97266	-1.72096	-1.76991	-1.80395	NaN	0		0.168139	0.508039		3	___1	0.985707	8.05303e-05	100.27	81.275	53.359	0.60874	8.03431	acidic-plus-2;acidic-plus-2 basic-2;acidic-plus-2 pSxE;acidic-plus-2 pSxE/D;Casein kinase I substrate motif;Casein kinase II substrate motif;MAPKAPK2 kinase substrate motif;New PKA kinase substrate motif_KxS;PKA kinase substrate motif;PKC kinase substrate motif
KKKKKEASSDKVSKESFNEEDNENNEKREKS	PF3D7_0203000	repetitive organellar protein, putative	S	23	1.65585	1.65584	1.61853	1.52446	1.39704	1.45042	2.34012	2.34341	1.75708	1.84808	2.53052	2.47445	2.46674	2.49543	2.48088	2.46869	2.01351	2.1117	2.11104	2.0997	0.1861	1.38524	+	0.00890223	0.143019		3	___1	0.999726	3.54902e-32	231.93	197.24	231.93	0.06088	8.65123	acidic-plus-3 pSTxxED;acidic-plus-3-4 pSTxxEDED;b-Adrenergic Receptor kinase substrate motif;Casein kinase II substrate motif;New PKA kinase substrate motif_KxS;PKA kinase substrate motif;PKC kinase substrate motif
FIEKYDDISKELDNFSDGYNEQNEQHVMDPI	PF3D7_0203000	repetitive organellar protein, putative	S	1807	3.52792	3.4037	3.49773	3.39577	3.55528	3.66197	3.98464	3.98736	4.17978	4.21844	3.66566	3.55056	3.69083	3.5032	3.47121	3.63274	3.75439	3.85326	3.89466	3.83434	-0.0612221	0.259619		0.099961	0.573483		3	___1	1	4.01577e-94	424.19	369.51	424.19	0.0097101	9.49042	Casein kinase I substrate motif;Casein kinase II substrate motif
SSFNILKSKEKFFKNSIEDKSHELKKKHEKD	PF3D7_0203000	repetitive organellar protein, putative	S	983	0.434298	0.300375	0.255407	-0.313101	-0.387405	-0.371479	1.53174	1.6159	0.606598	0.468944	1.33113	1.03988	1.36695	0.948002	0.942154	1.54334	1.51327	1.64911	1.52449	1.50451	0.687355	2.14795	+	0.101486	0.157518		3	___1	1	0.00035505	112.43	74.409	87.719	-0.11036	8.49751	acidic-plus-2;acidic-plus-2 basic-2;acidic-plus-2 pSxE;acidic-plus-2 pSxE/D;acidic-plus-2-3 pSTxxED;acidic-plus-3 pSTxxED;Casein kinase II substrate motif;New PKA kinase substrate motif_KxS;PKA kinase substrate motif;PKC kinase substrate motif;Pyruvate dehydrogenase kinase substrate motif
NKENEEKIINLTSQYSDAYKKKSDESKLCGA	PF3D7_0203000	repetitive organellar protein, putative	S	1469	2.42745	2.28508	2.36659	2.09891	1.9819	1.9124	3.6261	3.67274	2.87398	2.97263	3.45298	3.25411	3.47079	3.20657	3.09042	3.65864	3.57265	3.6939	3.54684	3.49075	0.361969	1.47117	+	0.0740821	0.136752		3	___1	1	8.09651e-42	347.04	250.97	228.39	-0.069184	8.85052	Casein kinase II substrate motif
IIRLKGEINKISLLYSNELNEKNSYDINMKH	PF3D7_0203000	repetitive organellar protein, putative	S	1427	0.953569	0.899757	0.862783	1.03693	1.08875	1.03769	0.857853	1.102	1.18471	1.16253	-0.383291	-0.613697	-0.408518	-0.66876	-0.438311	-0.105526	-0.510067	-0.507265	-0.157963	-0.497934	-0.149089	1.37965	+	-0.0643031	0.122724		2	___1	1	5.48885e-11	203.87	122.24	195.2	0.53571	7.72918	acidic-plus-2;acidic-plus-2 pSxE;acidic-plus-2 pSxE/D;Casein kinase II substrate motif;MAPKAPK2 kinase substrate motif
SDVRKEMVHFLLERKSQENLISFKSKLKSKK	PF3D7_0203000	repetitive organellar protein, putative	S	1706	1.42616	1.51191	1.50426	1.2496	1.34442	1.37332	1.81984	1.70183	1.93772	1.99938	1.81031	1.97553	1.86092	2.21417	2.04026	1.37038	1.59808	1.25535	1.64583	1.61225	0.158332	1.11917		0.00731341	0.00866192		2	___1	1	2.57334e-06	186.17	113.97	186.17	0.25141	8.13255	acidic-plus-2;acidic-plus-2 basic-2;acidic-plus-2 pSxE;acidic-plus-2 pSxE/D;AMP-activated protein kinase substrate motif;ATM kinase substrate motif;basic-minus-acidic-plus KRKRxSTxED;basic-minus-acidic-plus KRxSTxED;Casein kinase I substrate motif;Casein kinase II substrate motif;DNA dependent Protein kinase substrate motif;New PKA kinase substrate motif_RxS;PKA kinase substrate motif;PKA kinase …
MVHFLLERKSQENLISFKSKLKSKKEKILTM	PF3D7_0203000	repetitive organellar protein, putative	S	1712	-0.251158	-0.0659027	-0.116011	-0.39657	-0.280632	-0.215198	0.381584	0.195759	0.471786	0.51602	NaN	NaN	NaN	NaN	NaN	NaN	NaN	NaN	NaN	NaN	0.15311	0.735679		NaN	0		2	___1	0.856089	0.0020992	86.833	31.302	86.833	0.2169	7.50622	Casein kinase I substrate motif;Casein kinase II substrate motif;PKA kinase substrate motif;PKC kinase substrate motif
EVEKLNNENIELITYSNDLNNKFDMKENNLM	PF3D7_0203000	repetitive organellar protein, putative	S	1234	-3.39563	-3.64302	-3.34554	-3.6689	-3.55053	-3.23486	-3.00707	-3.27918	-3.27434	-3.0004	NaN	NaN	NaN	NaN	NaN	NaN	NaN	NaN	NaN	NaN	0.0233685	0.0474293		NaN	0		2	___1	0.980254	0.000518213	159.26	116.86	159.26	0.59469	7.02268	acidic-plus-2;acidic-plus-2 pSxD;acidic-plus-2 pSxE/D
NLNKPNYNDNINRLNSYHQNIHIANSIHPNR	PF3D7_0203000	repetitive organellar protein, putative	S	1906	-2.91358	-3.00335	-3.1263	-3.20335	-3.24146	-3.00352	-2.82339	-3.27964	-3.50865	-3.24169	-3.02996	-3.09143	-2.89529	-3.37176	-3.14511	-2.86876	-3.35437	-3.02616	-3.15644	-3.14	0.135031	0.529616		0.122981	0.288696		4	___1	0.99996	0.000325712	74.584	64.796	74.584	0.06021	7.22404	14-3-3 domain binding motif;Calmodulin-dependent protein kinase II alpha substrate motif;Calmodulin-dependent protein kinase II substrate motif;Calmodulin-dependent protein kinase IV substrate motif;Chk1 kinase substrate motif;New PKA kinase substrate motif_RxxS;PKA kinase substrate motif;PKC kinase substrate motif
KGLKKEVEEKEHKRHSSFNILKSKEKFFKNS	PF3D7_0203000	repetitive organellar protein, putative	S	968	-0.81332	-0.889584	-0.938923	-1.03558	-1.17223	-0.986773	-0.65424	-0.728035	-1.0755	-1.03787	-0.968254	-0.995638	-0.944843	-1.35805	-1.19279	-1.14274	-1.27043	-1.29185	-1.15801	-1.30418	0.18425	0.961887		0.261613	1.22721		3	___1	0.651438	0.00177417	72.531	24.54	72.531	-0.80838	7.49079	New PKA kinase substrate motif_KRxS;New PKA kinase substrate motif_KxxS;New PKA kinase substrate motif_RxS;PAK2 kinase substrate motif;PKA kinase substrate motif;PKA kinase substrate motif_KRxS;PKA kinase substrate motif_RxS;PKC kinase substrate motif
GLKKEVEEKEHKRHSSFNILKSKEKFFKNSI	PF3D7_0203000	repetitive organellar protein, putative	S	969	-1.47471	-1.54362	-1.68426	-1.76025	-1.90355	-1.75356	-1.35647	-1.42189	-1.92979	-1.83189	-0.718205	-0.821299	-0.734142	-1.04999	-0.961174	-0.626942	-0.810801	-0.912403	-1.00613	-0.916449	0.238256	1.02685		0.121488	0.340445		3	___1	0.856429	0.000523973	119.39	42.864	119.39	-0.69964	7.21203	14-3-3 domain binding motif;Calmodulin-dependent protein kinase II substrate motif;MDC1 BRCT domain binding motif;New PKA kinase substrate motif_RxxS;PKA kinase substrate motif;PKC kinase substrate motif;Plk1 PBD domain binding motif
NELENQLKDTLKSISSLSNKIVNYESKIEEL	PF3D7_0203000	repetitive organellar protein, putative	S	143	1.05926	0.984474	0.952526	0.660923	0.510927	0.399963	2.2685	2.29369	1.45383	1.51785	2.40638	2.36884	2.37317	2.16754	2.21904	2.28278	1.50707	1.50383	1.48592	1.40723	0.474816	1.54473	+	0.159679	1.33971	+	2	___1	0.994	3.35947e-05	179.51	113.21	156.48	-0.14695	8.25758	Casein kinase II substrate motif;MDC1 BRCT domain binding motif;PKA kinase substrate motif;Plk1 PBD domain binding motif
NKYKQEMELLRGNIKSSENILNNDEEVCDLK	PF3D7_0203000	repetitive organellar protein, putative	S	673	1.29275	1.24146	1.3159	1.18512	1.22657	1.41705	1.68462	1.71104	1.70446	1.91175	0.740795	0.717815	0.619429	0.929029	0.733892	0.615652	0.783277	0.755899	0.894934	0.853798	0.00712013	0.0302234		-0.0668449	0.245702		2	___1	0.895034	4.21506e-16	212.9	178.72	212.9	0.041619	8.38408	acidic-plus-2;acidic-plus-2 pSxE;acidic-plus-2 pSxE/D;basic-minus-acidic-plus KRxSTxED;Casein kinase II substrate motif
KYKQEMELLRGNIKSSENILNNDEEVCDLKR	PF3D7_0203000	repetitive organellar protein, putative	S	674	-2.10665	-1.83398	-2.10484	-2.48914	-1.94364	-1.62552	-1.71835	-1.62296	-1.96896	-1.35987	-3.7114	-3.59808	-3.66476	-3.64771	-3.86864	-3.69312	-4.09268	-3.69577	-3.87807	-3.63307	0.00427914	0.00493183		0.0784124	0.392195		2	___1	0.552925	4.4579e-05	157.42	126.88	103.5	0.060657	7.11521	G protein-coupled receptor kinase 1 substrate motif;MDC1 BRCT domain binding motif;New PKA kinase substrate motif_KxS;PKA kinase substrate motif;PKC kinase substrate motif;Plk1 PBD domain binding motif
FNINISKERDDISYSSLNLEKIKEHSLNMVA	PF3D7_0203100	protein kinase, putative	S	2460	-2.47261	-2.29279	-2.36474	-2.49038	-2.41638	-2.20733	-2.03175	-2.40263	-2.24837	-2.20497	NaN	NaN	NaN	NaN	NaN	NaN	NaN	NaN	NaN	NaN	-0.00534789	0.0168036		NaN	0		3	___1	0.557343	0.000180287	103.01	76.535	103.01	-0.34656	7.24264	MDC1 BRCT domain binding motif;Plk1 PBD domain binding motif
ASDEHISTKGDIHDESFSRDDNDCILLKIEG	PF3D7_0203100	protein kinase, putative	S	1559	-3.3354	-3.60343	-3.09605	-3.28955	-3.12597	-3.03029	-3.36301	-3.07654	-2.98034	-2.81916	NaN	NaN	NaN	NaN	NaN	NaN	NaN	NaN	NaN	NaN	-0.196357	0.448545		NaN	0		4	___1	0.5	0.0133002	42.612	21.362	42.612	-0.68174	6.87004	b-Adrenergic Receptor kinase substrate motif;Casein kinase II substrate motif
DEHISTKGDIHDESFSRDDNDCILLKIEGRS	PF3D7_0203100	protein kinase, putative	S	1561	-3.3354	-3.60343	-3.09605	-3.28955	-3.12597	-3.03029	-3.36301	-3.07654	-2.98034	-2.81916	NaN	NaN	NaN	NaN	NaN	NaN	NaN	NaN	NaN	NaN	-0.196357	0.448545		NaN	0		4	___1	0.5	0.0133002	42.612	21.362	42.612	-0.68174	6.87004	acidic-plus-2;acidic-plus-2 pSxD;acidic-plus-2 pSxE/D;acidic-plus-2-3 pSTxxED;acidic-plus-3 pSTxxED;Casein kinase I substrate motif;Casein kinase II substrate motif;Pyruvate dehydrogenase kinase substrate motif
YTNMYSNKLKQKHYYSTSNINLLYNNIGKVL	PF3D7_0203100	protein kinase, putative	S	516	-1.27112	-1.43086	-1.48261	-1.40716	-1.29899	-1.22985	-1.3049	-1.39999	-1.03016	-0.919748	NaN	NaN	NaN	NaN	NaN	NaN	NaN	NaN	NaN	NaN	-0.0828629	0.378497		NaN	0		3	___1	0.868011	3.96258e-08	188.38	129.07	166.6	-0.66773	7.21638	Casein kinase II substrate motif;PKA kinase substrate motif
SSSSKKNHVIINKKISSYNIHYKERKDSFKE	PF3D7_0203100	protein kinase, putative	S	600	NaN	NaN	NaN	NaN	NaN	NaN	NaN	NaN	NaN	NaN	-3.49791	-3.44529	-3.14513	-3.52489	-3.38254	-3.48766	-3.48614	-3.1774	-2.62561	-3.33899	NaN	0		0.102252	0.321414		4	___1	0.571335	0.00286761	62.89	41.332	62.89	-0.71094	6.02547	AMP-activated protein kinase substrate motif;Calmodulin-dependent protein kinase II substrate motif;Chk1 kinase substrate motif;New PKA kinase substrate motif_KKxS;New PKA kinase substrate motif_KxS;New PKA kinase substrate motif_KxxS;PKA kinase substrate motif;PKC kinase substrate motif
EIGSNDYMYDIKKKYSNDENNYKLNEKMNIS	PF3D7_0203100	protein kinase, putative	S	1383	-2.1822	-2.13596	-2.15509	-2.0578	-2.33303	-2.32399	-2.01995	-2.22668	-1.8923	-2.06009	-0.118702	-0.335535	-0.161531	-0.0897064	-0.237291	-0.146174	-0.229935	-0.245749	-0.200541	-0.207712	0.0805264	0.327281		-0.0475324	0.215667		3	___1	0.999844	0.00347927	86.467	62.636	64.65	-0.7197	7.53287	acidic-plus-2;acidic-plus-2 basic-2;acidic-plus-2 basic-2-3;acidic-plus-2 pSxD;acidic-plus-2 pSxE/D;acidic-plus-2-3 pSTxxED;acidic-plus-3 pSTxxED;Calmodulin-dependent protein kinase II substrate motif;Casein kinase II substrate motif;Chk1 kinase substrate motif;New PKA kinase substrate motif_KKxS;New PKA kinase substrate motif_KxS;New PKA kinase substrate motif_KxxS;Pim1 kinase substrate sequence…
DNGLHLSNNMYCRLNSNPPYKSISLINNNVF	PF3D7_0203100	protein kinase, putative	S	547	-0.972141	-1.0673	-0.98501	-0.880573	-0.848972	-0.813679	-1.22487	-1.25733	-0.971813	-1.13451	-0.463112	-0.542963	-0.438015	-0.144753	-0.412504	-0.144302	-0.198124	-0.311768	-0.192526	-0.0149231	-0.160409	1.34007	+	-0.24751	0.91854		2	___1	1	0.00342882	96.89	30.455	78.934	-0.080863	7.32342	14-3-3 domain binding motif;Calmodulin-dependent protein kinase II substrate motif;Calmodulin-dependent protein kinase IV substrate motif;New PKA kinase substrate motif_RxxS;PKA kinase substrate motif;PKC kinase substrate motif
IYELSNKRIRNYKLYSMDEIFKVSLKEKKYI	PF3D7_0203100	protein kinase, putative	S	873	-0.517927	-0.383934	-0.635828	-0.387394	-0.324389	-0.440182	-0.26194	-0.296185	-0.267317	-0.292706	NaN	NaN	NaN	NaN	NaN	NaN	NaN	NaN	NaN	NaN	-0.128575	0.602679		NaN	0		2	___1	0.999979	0.0019573	88.681	46.697	78.655	1.845	7.6548	acidic-plus-2;acidic-plus-2 pSxD;acidic-plus-2 pSxE/D;acidic-plus-2-3 pSTxxED;acidic-plus-3 pSTxxED;Casein kinase II substrate motif;New PKA kinase substrate motif_KxxS;PKA kinase substrate motif;PKC kinase substrate motif
VFSDDIIKSEVNVCNSLTVLHKNYNINMDNY	PF3D7_0203100	protein kinase, putative	S	271	NaN	NaN	NaN	NaN	NaN	NaN	NaN	NaN	NaN	NaN	-1.96065	-1.91021	-1.76426	-2.77113	-2.71333	-2.42191	-2.21731	-1.75048	-2.0466	-2.26285	NaN	0		0.757088	1.5948	+	3	___1	0.937953	0.00475154	56.424	33.188	56.424	0.74313	6.94298	Casein kinase II substrate motif
SSNRDSTVDMHNKYNSEEYINIQRTNKIYEL	PF3D7_0203100	protein kinase, putative	S	846	-0.26029	-0.273195	-0.150196	-0.274128	-0.125414	-0.150957	-0.227138	-0.235167	-0.121233	0.0584011	-1.48873	-1.47117	-1.58401	-1.32741	-1.43737	-1.10934	-1.2897	-1.35605	-1.08044	-1.29908	-0.0443942	0.269237		-0.223263	0.791977		2	___1	1	5.95338e-07	186.56	102.2	186.56	0.26264	7.58061	acidic-plus-1-2 pSTxxED;acidic-plus-2;acidic-plus-2 pSxE;acidic-plus-2 pSxE/D;Casein kinase II substrate motif;G protein-coupled receptor kinase 1 substrate motif;New PKA kinase substrate motif_KxxS;PKA kinase substrate motif;PKC kinase substrate motif
KRKAQLKDEYDNISRSKENINNSKKIKNELS	PF3D7_0203200	conserved Plasmodium protein, unknown function	S	61	-0.363335	-0.510715	-0.578781	-0.458902	-0.540045	-0.5695	0.35426	0.507147	0.114014	0.239357	0.895481	0.706894	0.667999	0.866995	0.896376	0.704866	0.574419	0.570469	0.686436	0.669533	0.0385386	0.190717		-0.0659542	0.261055		3	___1	0.99365	0.000134763	104.17	77.198	93.494	0.028723	7.85786	acidic-plus-2;acidic-plus-2 pSxE;acidic-plus-2 pSxE/D;basic-minus-acidic-plus KRxSTxED;Casein kinase II substrate motif
QCNKINNNDNVTSLESINEEKKNNTNEGGES	PF3D7_0203300	ERCC1 nucleotide excision repair protein, putative	S	23	NaN	NaN	NaN	NaN	NaN	NaN	NaN	NaN	NaN	NaN	-1.92185	-1.90386	-2.11954	-1.82474	-2.37249	-1.97735	-2.20743	-2.37512	-2.01207	-2.0387	NaN	0		0.0764414	0.149796		2	___1	0.949366	0.000155007	127.75	111.62	127.75	0.049445	7.27028	acidic-plus-3 pSTxxED;acidic-plus-3-4 pSTxxEDED;b-Adrenergic Receptor kinase substrate motif;Casein kinase II substrate motif
RIYEKKISYIIKKKISSSNQEEKIHELLKKI	PF3D7_0203300	ERCC1 nucleotide excision repair protein, putative	S	175	0.917858	0.856981	0.74267	0.297628	0.300816	0.234268	2.22899	2.22416	1.30916	1.43727	1.70283	1.57764	1.59152	1.35055	1.15692	1.12546	1.374	1.37908	1.3894	1.23148	0.561599	2.01294	+	0.413019	1.44164	+	3	___1	0.980503	2.72161e-07	175.21	113.87	68.809	-0.039752	8.28459	Calmodulin-dependent protein kinase II substrate motif;Casein kinase II substrate motif;Chk1 kinase substrate motif;New PKA kinase substrate motif_KKxS;New PKA kinase substrate motif_KxS;New PKA kinase substrate motif_KxxS;Pim1 kinase substrate sequence;PKA kinase substrate motif;PKC kinase substrate motif
IYEKKISYIIKKKISSSNQEEKIHELLKKIR	PF3D7_0203300	ERCC1 nucleotide excision repair protein, putative	S	176	NaN	NaN	NaN	NaN	NaN	NaN	NaN	NaN	NaN	NaN	0.482584	0.427256	0.509558	0.321119	0.243544	0.101919	0.455622	0.223211	0.318977	0.303417	NaN	0		0.250938	1.17222		3	___1	0.557314	1.61354e-06	175.21	113.87	141.73	-0.1137	7.61979	MDC1 BRCT domain binding motif;New PKA kinase substrate motif_KxxS;PKA kinase substrate motif;PKC kinase substrate motif;Plk1 PBD domain binding motif
_____________MVSDKEDQCNKINNNDNV	PF3D7_0203300	ERCC1 nucleotide excision repair protein, putative	S	3	3.38922	3.34823	3.42637	3.43084	3.41574	3.38301	3.40391	3.41492	3.49335	3.48511	2.58032	2.4987	2.53893	2.4292	2.4155	2.60334	2.79457	2.82946	2.7571	2.73347	-0.0219237	0.303912		0.056633	0.32347		3	___1	1	1.47875e-06	152.14	132.13	62.924	-1.3555	8.77748	acidic-plus-3 pSTxxED;acidic-plus-3-4 pSTxxEDED;Casein kinase II substrate motif;PKA kinase substrate motif;PKC kinase substrate motif
SYTADSISDDLNKVGSDNNRNKNIIMRHTNI	PF3D7_0203600	conserved Plasmodium protein, unknown function	S	180	NaN	NaN	NaN	NaN	NaN	NaN	NaN	NaN	NaN	NaN	0.90687	0.489245	0.909441	0.615473	0.610275	0.909632	0.221498	0.269903	0.392956	0.354595	NaN	0		0.0567252	0.112495		3	___1	1	0.00179734	101.93	59.928	59.418	-0.0025764	7.60062	Calmodulin-dependent protein kinase II substrate motif;Chk1 kinase substrate motif;New PKA kinase substrate motif_KxxS;PKA kinase substrate motif;PKC kinase substrate motif
DSEMNDPQKSWMRKLSNEDVVKLKVLLLKKA	PF3D7_0204200	conserved Plasmodium protein, unknown function	S	131	0.0332146	0.0257797	0.0564346	-0.415642	-0.355896	-0.419443	1.53141	1.48435	0.359884	0.394306	1.21369	1.20961	1.13611	0.739698	0.771841	0.891989	0.099081	-0.0738525	-0.0863628	-0.158979	0.43547	2.57321	+	0.385297	1.73904	+	3	___1	1	4.35289e-05	115.14	69.257	85.845	0.021812	7.94268	14-3-3 domain binding motif;acidic-plus-2;acidic-plus-2 basic-2;acidic-plus-2 basic-2-3;acidic-plus-2 pSxE;acidic-plus-2 pSxE/D;acidic-plus-2-3 pSTxxED;acidic-plus-3 pSTxxED;AMP-activated protein kinase substrate motif;Calmodulin-dependent protein kinase II substrate motif;Casein kinase II substrate motif;HMGCoA Reductase kinase substrate motif;New PKA kinase substrate motif_KxS;New PKA kinase su…
______MTKSSKDICSENEGKKNGKSGFFST	PF3D7_0204700	hexose transporter	S	10	6.04347	5.98924	6.01873	6.03976	5.90077	5.93666	6.15207	6.08822	5.89292	5.97877	6.29767	6.26157	6.34273	6.38254	6.36165	6.27097	6.35048	6.29316	6.30248	6.20035	0.0580864	0.49239		-0.0377286	0.337788		2	___1	1	1.32065e-06	190.66	146.64	67.726	-0.33638	9.99163	acidic-plus-3 pSTxxED;Casein kinase I substrate motif;Casein kinase II substrate motif;G protein-coupled receptor kinase 1 substrate motif;PKA kinase substrate motif
______MTAEDKKAVSIQVPVKDVDDKRRKL	PF3D7_0205900	26S proteasome regulatory subunit RPN1, putative	S	10	-0.00725746	-0.0121784	-0.135239	-0.0320225	-0.125023	-0.133114	0.675303	0.699177	0.0757942	-0.0655441	0.321732	0.287825	0.259405	0.469839	0.258205	0.188829	0.45723	0.406315	0.508234	0.537182	0.0451616	0.315505		-0.0159709	0.0602739		2	___1	1	9.32509e-06	133.05	90.762	133.05	0.38597	7.76745	G protein-coupled receptor kinase 1 substrate motif;New PKA kinase substrate motif_KxxS;Phosphorylase kinase substrate motif;PKA kinase substrate motif;PKA kinase substrate motif_KxxSxQ;PKC kinase substrate motif
TTDTSKKTDNNNNNSSSNNKNTKSNEEKSSS	PF3D7_0205900	26S proteasome regulatory subunit RPN1, putative	S	678	-2.9801	-2.95113	-2.91252	-2.8951	-3.17509	-3.18223	-3.91548	-2.98037	-3.31355	-3.24994	NaN	NaN	NaN	NaN	NaN	NaN	NaN	NaN	NaN	NaN	0.136223	0.532072		NaN	0		3	___1	0.574875	0.000247703	84.14	49.642	84.14	0.23104	7.08138	MDC1 BRCT domain binding motif;Plk1 PBD domain binding motif
DNKTTTANNTDNNKSSNADINKTTTTDTSKK	PF3D7_0205900	26S proteasome regulatory subunit RPN1, putative	S	654	-0.426268	-0.637419	-0.465509	-0.267969	-0.467566	-0.475023	-0.280052	-0.175781	-0.28861	-0.385851	-1.30629	-1.42708	-1.16594	-0.978262	-0.834835	-0.844784	-0.669504	-0.510719	-0.528153	-0.800489	-0.106213	0.42589		-0.413809	1.36835	+	3	___1	0.990367	1.46452e-09	190.88	119.32	182.77	0.14112	7.67896	acidic-plus-3 pSTxxED;Casein kinase II substrate motif;MDC1 BRCT domain binding motif;New PKA kinase substrate motif_KxS;PKA kinase substrate motif;PKC kinase substrate motif;Plk1 PBD domain binding motif;Pyruvate dehydrogenase kinase substrate motif
DNDDELEKNLSKDYISDVDKNHVNNIYNIER	PF3D7_0206000	DNA repair protein RAD2, putative	S	1057	1.5556	1.48654	1.44525	1.56662	1.56272	1.53528	1.8623	1.9079	1.97927	2.03862	1.78718	1.6093	1.63554	1.50723	1.54569	1.51461	2.1231	2.0878	2.00108	1.95867	-0.0590731	0.654815		0.154829	0.950997		2	___1	1	0.000237218	175.15	115.8	175.15	0.12984	8.36173	acidic-plus-3 pSTxxED;Casein kinase I substrate motif;Casein kinase II substrate motif;PKA kinase substrate motif;PKA kinase substrate motif_SDxDK;Pyruvate dehydrogenase kinase substrate motif
ERENEFVENKIQSTESHKSNEFICTENKSLR	PF3D7_0206000	DNA repair protein RAD2, putative	S	1091	NaN	NaN	NaN	NaN	NaN	NaN	NaN	NaN	NaN	NaN	-0.93424	-1.07316	-0.598637	-1.64995	-1.46115	-0.383795	-0.122713	0.207089	-0.0872021	-0.0539951	NaN	0		0.296287	0.257607		3	___1	0.990083	4.19348e-05	141.1	99.546	46.706	-0.14708	7.64121	b-Adrenergic Receptor kinase substrate motif;Casein kinase I substrate motif;Casein kinase II substrate motif;PKA kinase substrate motif;PKC kinase substrate motif
NEFVENKIQSTESHKSNEFICTENKSLRKQY	PF3D7_0206000	DNA repair protein RAD2, putative	S	1094	-2.04984	-1.80336	-2.24576	-2.20584	-2.07771	-2.11076	-1.71257	-1.70059	-2.25287	-1.96211	0.748043	0.718	0.635221	1.22651	1.0424	0.682739	1.28211	1.04861	1.10502	1.12133	0.098451	0.269247		-0.283459	0.648704		2	___1	1	6.56132e-05	150.11	50.611	150.11	0.52005	7.65626	acidic-plus-2;acidic-plus-2 pSxE;acidic-plus-2 pSxE/D;basic-minus-acidic-plus KRxSTxED;Casein kinase II substrate motif
PITNEYEEKNNIIYISDEQKYNEEDIIFKDK	PF3D7_0206000	DNA repair protein RAD2, putative	S	879	1.68313	1.70212	1.65071	1.79112	1.70255	1.69972	1.7166	1.63032	1.80577	1.74175	1.72549	1.65469	1.57454	1.55189	1.5783	1.65995	2.19635	2.29906	2.13287	2.12312	-0.0524807	0.587994		0.054863	0.377395		2	___1	1	1.62612e-07	205.62	175.85	205.62	-0.050691	7.99324	acidic-plus-1-2 pSTxxED;acidic-plus-2;acidic-plus-2 pSxE;acidic-plus-2 pSxE/D;Casein kinase II substrate motif
FHYENNSSSIYKKVNSNRSKNGKHSMAFHKS	PF3D7_0206200	pantothenate transporter	S	45	1.23757	1.20273	1.06425	1.10502	1.07516	0.876099	2.88703	3.14653	1.81903	1.96224	4.35867	4.08001	4.24889	4.30492	4.21584	4.43734	2.42718	2.48731	2.20704	2.56884	0.149425	0.627027		-0.0901737	0.322914		3	___1	1	0.00385575	111.61	55.349	111.61	-0.44142	8.71508	Casein kinase I substrate motif;Casein kinase II substrate motif;New PKA kinase substrate motif_KxxS;PKA kinase substrate motif;PKC kinase substrate motif
EPNTLLGEETEQLVDSFHYENNSSSIYKKVN	PF3D7_0206200	pantothenate transporter	S	29	-2.10403	-2.38825	-2.49847	-2.34443	-1.93839	-2.68797	-1.57853	-1.73286	-1.81562	-1.6235	1.44997	1.84171	1.58178	2.0389	1.88036	2.12945	0.654171	0.625439	0.938152	0.757397	-0.00665124	0.00836648		-0.391748	0.988964		4	___1	1	4.79437e-44	238.21	194.97	238.21	0.48295	8.52793	b-Adrenergic Receptor kinase substrate motif;Casein kinase II substrate motif
ETEQLVDSFHYENNSSSIYKKVNSNRSKNGK	PF3D7_0206200	pantothenate transporter	S	37	NaN	NaN	NaN	NaN	NaN	NaN	NaN	NaN	NaN	NaN	-0.898317	-0.791908	-0.840263	-0.933304	-0.87553	-0.50494	-1.22285	-1.12574	-1.08063	-1.32578	NaN	0		-0.0722383	0.185646		5	___1	0.685084	3.60784e-22	183.48	167.67	183.48	-0.28663	6.8455	Casein kinase II substrate motif;MDC1 BRCT domain binding motif;Plk1 PBD domain binding motif
YSDVSLLSKTHGQPASPTTFGKEMSNYYYRL	PF3D7_0206700	adenylosuccinate lyase	S	178	-3.36649	-3.40366	-3.33457	-3.1448	-3.19521	-2.97961	-3.0469	-3.35502	-3.81001	-3.34633	NaN	NaN	NaN	NaN	NaN	NaN	NaN	NaN	NaN	NaN	-0.261701	1.21088		NaN	0		3	___1	0.983651	0.00121812	87.498	60.984	60.209	0.40872	6.72188	Casein kinase I substrate motif;Casein kinase II substrate motif;CDK kinase substrate motif_minimal;CDK kinase substrate motif_minimal_pS;ERK1,2 kinase substrate motif;GSK-3, ERK1, ERK2, CDK5 substrate motif;WW domain binding motif
EVQEPNQANKETQNNSNVQQDSQTKSNVPPT	PF3D7_0206800	merozoite surface protein 2	S	151	NaN	NaN	NaN	NaN	NaN	NaN	NaN	NaN	NaN	NaN	-3.96574	-4.27972	-4.15309	-3.77128	-3.88968	-3.95865	-4.03665	-4.29265	-3.85988	-3.6835	NaN	0		-0.259649	0.870637		2	___1	0.999725	2.08303e-05	96.103	63.579	96.103	0.3553	6.94708
QANKETQNNSNVQQDSQTKSNVPPTQDADTK	PF3D7_0206800	merozoite surface protein 2	S	157	NaN	NaN	NaN	NaN	NaN	NaN	NaN	NaN	NaN	NaN	-1.32465	-1.38417	-1.47061	-1.56195	-1.55547	-1.75022	-0.840345	-0.712196	-1.01011	-0.71006	NaN	0		0.229402	1.01846		2	___1	0.99964	0.000125372	222.7	176.11	222.7	-0.20044	7.36931	ATM kinase substrate motif;b-Adrenergic Receptor kinase substrate motif;Casein kinase II substrate motif;DNA dependent Protein kinase substrate motif;G protein-coupled receptor kinase 1 substrate motif;GSK3 kinase substrate motif
HGHMHGSRNNHPQNTSDSQKECTDGNKENCG	PF3D7_0206800	merozoite surface protein 2	S	223	-0.164303	-0.0611114	0.0180721	-0.0956078	-0.204098	-0.125589	-0.455654	-0.508572	-0.305071	-0.307445	NaN	NaN	NaN	NaN	NaN	NaN	NaN	NaN	NaN	NaN	0.0726509	0.44191		NaN	0		3	___1	0.995348	7.42759e-05	132.08	104.4	132.08	0.17041	7.62978	Casein kinase II substrate motif
HMHGSRNNHPQNTSDSQKECTDGNKENCGAA	PF3D7_0206800	merozoite surface protein 2	S	225	NaN	NaN	NaN	NaN	NaN	NaN	NaN	NaN	NaN	NaN	1.21768	1.07018	1.19814	1.27638	1.31203	1.24525	0.061594	0.0666332	0.617533	0.413609	NaN	0		-0.115884	0.832956		3	___1	0.99984	3.91071e-06	183.41	146.23	183.41	-0.17385	7.63537	acidic-plus-3 pSTxxED;ATM kinase substrate motif;b-Adrenergic Receptor kinase substrate motif;Casein kinase II substrate motif;DNA dependent Protein kinase substrate motif;PKA kinase substrate motif;PKC kinase substrate motif
TKTTTTTTTTNDAEASTSTSSENPNHKNAET	PF3D7_0206800	merozoite surface protein 2	S	114	-2.6941	-3.09217	-2.72095	-2.75894	-2.75917	-2.68152	-2.29138	-2.49874	-2.79269	-2.46748	-1.82795	-1.89949	-1.7348	-1.86999	-1.96291	-1.82659	-1.4484	-1.37413	-1.33221	-1.35828	-0.102531	0.287484		0.065753	0.395424		3	___1	0.955334	2.91352e-21	205.32	154.09	205.32	0.27811	7.81013	Casein kinase I substrate motif;Casein kinase II substrate motif;G protein-coupled receptor kinase 1 substrate motif;GSK3 kinase substrate motif
PNLSDAAEKKDEKEASEQGEESHKKENSQES	PF3D7_0207000	merozoite surface protein 4	S	85	1.97165	1.94477	2.00958	2.11632	2.0906	2.07432	2.27691	2.26754	2.66997	2.74105	3.05267	3.15456	3.00006	3.29878	3.26827	3.12751	3.30302	3.24854	3.18196	3.2595	-0.118411	1.46793	+	-0.162424	0.839689		4	___1	1	1.22939e-06	179.56	139.53	179.56	0.53679	8.92238	G protein-coupled receptor kinase 1 substrate motif;New PKA kinase substrate motif_KxxS;PKA kinase substrate motif;PKA kinase substrate motif_KxxSxQ;PKC kinase substrate motif
KKSKQIHVNYNNKAYSSSSPSPMLRYNKYKD	PF3D7_0207100	conserved Plasmodium protein, unknown function	S	1659	NaN	NaN	NaN	NaN	NaN	NaN	NaN	NaN	NaN	NaN	-2.61158	-2.80376	-2.76265	-2.70961	-2.8056	-2.45209	-2.26769	-2.60385	-2.77203	-2.77221	NaN	0		-0.0702302	0.208075		2	___1	0.973361	0.000525762	98.105	81.881	98.105	0.5548	7.16705	Casein kinase I substrate motif;Casein kinase II substrate motif;G protein-coupled receptor kinase 1 substrate motif;New PKA kinase substrate motif_KxxS;PKA kinase substrate motif;PKC kinase substrate motif
SPSPMLRYNKYKDMSSNSASLIKKYPFLIYN	PF3D7_0207100	conserved Plasmodium protein, unknown function	S	1677	-0.90476	-1.06973	-0.793978	-0.706322	-0.912403	-0.791477	-1.14069	-1.00228	-1.08264	-0.904884	NaN	NaN	NaN	NaN	NaN	NaN	NaN	NaN	NaN	NaN	-0.119421	0.450156		NaN	0		2	___1	0.838529	0.00643383	99.011	40.641	99.011	0.12014	7.20658	Casein kinase I substrate motif;Casein kinase II substrate motif;G protein-coupled receptor kinase 1 substrate motif;GSK3 kinase substrate motif;MDC1 BRCT domain binding motif;PKA kinase substrate motif;Plk1 PBD domain binding motif
SPMLRYNKYKDMSSNSASLIKKYPFLIYNSE	PF3D7_0207100	conserved Plasmodium protein, unknown function	S	1679	-0.557932	-0.398525	-0.563225	-0.554384	-0.532721	-0.489138	0.409775	0.297623	-0.254341	-0.173881	NaN	NaN	NaN	NaN	NaN	NaN	NaN	NaN	NaN	NaN	0.0188535	0.111507		NaN	0		2	___1	0.941703	0.000325776	132.59	75.095	98.942	-0.57574	7.20529	Casein kinase II substrate motif
KNKEDNKMNDNKFLNSSSKMKIPEISTNNSN	PF3D7_0207100	conserved Plasmodium protein, unknown function	S	698	-2.84806	-2.73671	-2.52651	-2.73682	-2.72964	-2.93634	-2.12717	-1.9679	-2.54514	-2.68312	NaN	NaN	NaN	NaN	NaN	NaN	NaN	NaN	NaN	NaN	0.0971737	0.309246		NaN	0		4	___1	0.748753	0.0106318	52.265	29.83	52.265	-3.701	7.32371	Casein kinase II substrate motif;PKA kinase substrate motif
NLRKNNHNDDTHKMYSSYENIQNINKQSTNP	PF3D7_0207100	conserved Plasmodium protein, unknown function	S	903	0.369595	0.257498	0.293243	0.297504	0.273756	0.307051	1.0112	1.00965	0.732266	0.749092	NaN	NaN	NaN	NaN	NaN	NaN	NaN	NaN	NaN	NaN	0.0140082	0.140195		NaN	0		2	___1	0.998699	3.34755e-101	293.96	237	214.53	0.13759	8.53589	acidic-plus-3 pSTxxED;Casein kinase II substrate motif;New PKA kinase substrate motif_KxxS;PKA kinase substrate motif;PKC kinase substrate motif
LRKNNHNDDTHKMYSSYENIQNINKQSTNPF	PF3D7_0207100	conserved Plasmodium protein, unknown function	S	904	1.97008	1.80441	1.73236	1.72772	1.76186	1.71748	2.61225	2.43006	2.38163	2.45138	3.05567	3.00812	2.96453	3.07918	3.12007	3.07751	2.858	2.8102	2.85554	2.80249	0.0999285	0.526088		-0.0828114	0.964153		2	___1	0.999748	3.34755e-101	293.96	237	214.53	0.13759	8.82376	acidic-plus-2;acidic-plus-2 pSxE;acidic-plus-2 pSxE/D;Casein kinase II substrate motif;MDC1 BRCT domain binding motif;PKA kinase substrate motif;Plk1 PBD domain binding motif
EKYIPNEEEQDEELCSNNILVKDIEEKKMCG	PF3D7_0207100	conserved Plasmodium protein, unknown function	S	851	-2.92157	-2.82118	-3.00558	-3.22023	-3.02995	-2.66867	-2.0984	-2.65933	-2.60825	-2.40206	NaN	NaN	NaN	NaN	NaN	NaN	NaN	NaN	NaN	NaN	0.0568415	0.113336		NaN	0		3	___1	0.999945	2.18112e-05	88.176	48.519	88.176	-0.12261	NaN	Casein kinase I substrate motif
VKVVSSSESGKGATVSHTKVTSEGLSDTQPN	PF3D7_0207500	serine repeat antigen 6	S	105	3.5425	3.58559	3.64529	3.61823	3.60944	3.50344	3.99642	4.04785	4.26233	4.28596	-0.623343	-0.650648	-0.684908	-0.33621	-0.438578	-0.707356	0.806206	0.817432	0.938681	0.975429	0.0140883	0.0999577		-0.158918	0.534582		3	___1	0.925305	0.000118128	155.84	34.111	144.79	-0.27424	9.06985	Casein kinase II substrate motif
PKPPSPPADDTKDTGSQGDADSSSSKIEIPP	PF3D7_0207700	serine repeat antigen 4	S	85	-3.29734	-3.10486	-2.94545	-2.59973	-3.12379	-2.56704	-1.92757	-2.12247	-1.36946	-1.2734	NaN	NaN	NaN	NaN	NaN	NaN	NaN	NaN	NaN	NaN	-0.352366	0.636473		NaN	0		2	___1	0.871088	0.00504988	61.732	40.862	61.732	0.75516	6.9951	acidic-plus-3 pSTxxED;ATM kinase substrate motif;Casein kinase I substrate motif;Casein kinase II substrate motif;DNA dependent Protein kinase substrate motif;G protein-coupled receptor kinase 1 substrate motif;PKA kinase substrate motif;Pyruvate dehydrogenase kinase substrate motif
YNDYSEGDGKQTKKASSFLYNNNNNNKYKKE	PF3D7_0208100	conserved Plasmodium protein, unknown function	S	1251	-2.286	-3.6162	-2.54499	-2.67072	-2.6782	-2.55029	-2.23741	-2.07157	-2.28919	-2.10137	-1.99223	-2.72356	-2.16583	-3.2165	-2.57207	-1.3233	-2.02987	-1.59902	-2.12033	-2.40684	-0.18266	0.155499		0.0767498	0.041147		3	___1	0.5	2.36382e-06	156.49	136.11	156.49	-0.06284	7.19268	New PKA kinase substrate motif_KKxS;New PKA kinase substrate motif_KxS;New PKA kinase substrate motif_KxxS;PKA kinase substrate motif;PKC kinase substrate motif
NDYSEGDGKQTKKASSFLYNNNNNNKYKKED	PF3D7_0208100	conserved Plasmodium protein, unknown function	S	1252	0.149713	0.018856	0.258953	0.0555439	0.176439	0.163427	0.820574	0.588436	0.293749	0.172535	0.836163	0.588758	0.696716	0.795284	0.793156	0.76829	0.605124	0.603092	0.441305	0.423973	0.010704	0.0433715		-0.0783641	0.408028		2	___1	0.999304	2.36382e-06	262.64	175.88	262.64	0.22152	7.93565	Casein kinase II substrate motif;MDC1 BRCT domain binding motif;New PKA kinase substrate motif_KxxS;PKA kinase substrate motif;PKC kinase substrate motif;Plk1 PBD domain binding motif
KDEQEEQIQLDEDWHSDRGANKNPSRDTYNK	PF3D7_0208100	conserved Plasmodium protein, unknown function	S	739	4.11245	3.82635	4.07992	4.13012	4.01815	3.89655	4.25678	4.2967	4.34732	4.24148	4.0537	3.94114	4.18229	3.8305	4.12079	4.13616	3.5612	4.26794	4.00615	4.15433	-0.00869751	0.024308		0.0298939	0.0817265		5	___1	1	2.21385e-29	331.7	281.81	122.22	0.4305	9.549	Casein kinase I substrate motif;G protein-coupled receptor kinase 1 substrate motif;PKA kinase substrate motif;PKC kinase substrate motif
EYDMYIKDNIHYNDYSEGDGKQTKKASSFLY	PF3D7_0208100	conserved Plasmodium protein, unknown function	S	1240	3.16553	3.13849	3.18057	3.27685	3.16881	3.17379	3.46602	3.45289	3.62499	3.60823	3.03924	2.93576	3.02828	2.91361	2.90803	2.91464	3.06279	2.97534	2.94284	2.93422	-0.0449486	0.454119		0.0889994	0.944227		3	___1	1	1.88523e-54	273.32	240.59	267.92	-0.041628	9.42467	acidic-plus-3 pSTxxED;Casein kinase II substrate motif;G protein-coupled receptor kinase 1 substrate motif;Pyruvate dehydrogenase kinase substrate motif
NNNYFRLKEIYMKEESDLLNENNDKNKHGDF	PF3D7_0208100	conserved Plasmodium protein, unknown function	S	772	4.36677	4.31832	4.27456	4.40042	4.40464	4.39504	4.72873	4.81565	4.8066	4.78054	4.23777	4.24701	4.35555	4.08111	4.19235	4.22926	4.32317	4.24137	3.98603	3.96891	-0.0801512	1.01852		0.112533	0.712414		3	___1	1	2.10921e-24	300.61	265.17	278.76	0.18694	9.36582	b-Adrenergic Receptor kinase substrate motif;New PKA kinase substrate motif_KxxS;PKA kinase substrate motif;PKC kinase substrate motif
ENNDKNKHGDFYNIKSDDLNNSNIGVRQRKR	PF3D7_0208100	conserved Plasmodium protein, unknown function	S	792	2.56265	2.44629	2.54804	2.57181	2.57705	2.56879	2.77745	2.76069	2.82682	2.88056	2.96157	2.89287	2.98695	3.01311	2.98402	2.86056	3.12698	3.06752	2.97737	3.02727	-0.0535533	0.550266		-0.00543531	0.0316452		2	___1	1	2.41388e-91	311.64	288.66	116	0.72978	9.43025	acidic-plus-1-2 pSTxxED;acidic-plus-2;acidic-plus-2 pSxD;acidic-plus-2 pSxE/D;basic-minus-acidic-plus KRxSTxED
KHGDFYNIKSDDLNNSNIGVRQRKRKKKKKE	PF3D7_0208100	conserved Plasmodium protein, unknown function	S	798	0.0131817	0.144354	0.0488052	0.0395927	0.163929	0.211981	0.135324	0.201265	0.523123	0.472984	-0.516384	-0.534679	-0.568708	-0.283235	-0.387493	-0.65527	-0.588325	-1.06935	-0.48695	-0.537611	-0.0697206	0.405319		-0.0979246	0.32454		2	___1	1	2.66263e-16	215.02	189.13	116	0.72978	8.79024
RKKKFKREKNKIINNSFQNQEAEDDKNNNNN	PF3D7_0208100	conserved Plasmodium protein, unknown function	S	1042	0.367586	0.200428	0.166685	0.225033	0.256203	0.372024	0.807381	0.673717	0.315165	0.458828	1.18465	1.16675	1.26992	1.37007	1.37577	1.29302	1.06582	1.07671	0.98399	0.923126	-0.0395203	0.182424		-0.13918	1.10413		2	___1	1	1.27594e-18	337.95	270.67	73.781	0.40754	8.15794
AINILPSFFYDERIISFINKDVPKLNMFKSN	PF3D7_0208100	conserved Plasmodium protein, unknown function	S	400	-1.14808	-1.06739	-1.0894	-1.48174	-1.36824	-1.35946	-0.864409	-0.647167	-1.44044	-1.43981	0.125948	0.304277	-0.0871944	0.271597	0.288004	0.106789	-1.07494	-1.28109	-1.0615	-1.28509	0.301523	1.6451	+	-0.107786	0.31363		2	___1	1	0.0109284	109.29	22.032	109.29	0.47184	7.23178	14-3-3 domain binding motif;Calmodulin-dependent protein kinase II substrate motif;MAPKAPK2 kinase substrate motif;New PKA kinase substrate motif_RxxS;PKA kinase substrate motif;PKC kinase substrate motif
HVFNKKLFEKNIYNGSHPNEKRHSLQNDLPE	PF3D7_0208100	conserved Plasmodium protein, unknown function	S	966	NaN	NaN	NaN	NaN	NaN	NaN	NaN	NaN	NaN	NaN	-2.27304	-2.37261	-2.23568	-2.31454	-2.49381	-2.12552	-2.77431	-2.67136	-2.61514	-2.8934	NaN	0		0.0175133	0.0496728		3	___1	0.929464	0.0105689	53.754	33.091	53.754	0.056306	7.19312
NGVKGLKKRNLFYNNSDQLYNFDVKDNDMIK	PF3D7_0208100	conserved Plasmodium protein, unknown function	S	1298	0.764566	0.830172	0.800631	0.664084	0.54063	0.515623	1.36488	1.54548	0.893043	0.819693	1.52838	1.28743	1.49779	1.40742	1.46811	1.36603	1.09961	1.11196	0.870918	0.939522	0.225011	1.34285	+	0.0240103	0.0992757		3	___1	1	4.17563e-24	271.94	225.59	271.94	0.14895	8.37554
TIKNILRNNEFFFENSMERNKDMKYNKRESL	PF3D7_0208100	conserved Plasmodium protein, unknown function	S	277	2.25871	2.3191	2.33034	2.11031	1.97748	2.01459	3.19519	3.23132	2.65572	2.7638	3.60496	3.72521	3.62372	3.5505	3.62856	3.57294	3.6569	3.67446	3.51572	3.52578	0.268589	1.56239	+	0.0672995	0.575882		3	___1	1	2.07765e-84	317.36	274.06	47.666	0.26546	9.02755	acidic-plus-2;acidic-plus-2 pSxE;acidic-plus-2 pSxE/D;Casein kinase II substrate motif
IIMNNLNAPCLINSVSSERIMNTEYQHGTQK	PF3D7_0208100	conserved Plasmodium protein, unknown function	S	904	-2.99239	-3.16231	-2.95527	-3.71059	-3.2965	-3.12803	-2.71517	-2.84938	-3.18229	-2.72504	NaN	NaN	NaN	NaN	NaN	NaN	NaN	NaN	NaN	NaN	0.341717	0.688004		NaN	0		2	___1	0.836283	1.3294e-06	168.79	153.2	126.22	0.22147	6.80107	acidic-plus-2;acidic-plus-2 pSxE;acidic-plus-2 pSxE/D;Casein kinase II substrate motif
KYKQKKNNNNNNNIKSPIHKNIDSKEIEKQN	PF3D7_0208100	conserved Plasmodium protein, unknown function	S	1622	-0.856155	-1.25115	-0.917324	-0.61978	-0.66456	-0.683456	-0.644728	-0.456734	-0.335142	-0.470432	-3.04089	-3.11048	-2.55988	-3.32847	-3.30627	-2.41957	-3.06872	-2.29564	-2.50904	-2.65843	-0.352278	0.978567		0.114352	0.112213		4	___1	1	9.72409e-05	163.7	138.77	114.59	0.10694	7.57047	CDK kinase substrate motif_minimal;CDK kinase substrate motif_minimal_pS;ERK1,2 kinase substrate motif;Growth associated histone HI kinase substrate motif;GSK-3, ERK1, ERK2, CDK5 substrate motif;WW domain binding motif
LDEDWHSDRGANKNPSRDTYNKIINNNYFRL	PF3D7_0208100	conserved Plasmodium protein, unknown function	S	748	0.387468	0.539934	0.473364	0.44051	0.448507	0.390448	0.872333	0.940239	0.627418	0.627869	-0.10029	-0.0179462	-0.139231	0.0406761	0.0550785	-0.22747	-0.446482	-0.655405	-0.63208	-0.378084	0.0404339	0.313294		-0.0419172	0.147468		3	___1	0.999193	0.0101073	81.017	54.419	70.942	0.057141	8.07762	acidic-plus-2;acidic-plus-2 pSxD;acidic-plus-2 pSxE/D;Casein kinase I substrate motif;Casein kinase II substrate motif;DNA dependent Protein kinase substrate motif;New PKA kinase substrate motif_KxxS;PKA kinase substrate motif;PKC kinase substrate motif
NNSHKNVNCIYLHSASDENENNKVPCRVCKE	PF3D7_0208100	conserved Plasmodium protein, unknown function	S	432	-1.2513	-1.27078	-1.25542	-1.39758	-1.31291	-1.0197	-0.663813	-0.796135	-0.829319	-0.969711	-0.566538	-0.638981	-0.575378	-0.862774	-0.778395	-0.954227	-0.504126	-0.407583	-0.815041	-0.899565	-0.0157725	0.0442296		0.2715	1.40277	+	3	___1	0.997371	3.09913e-06	168.78	130.51	168.78	0.00085125	7.48314	acidic-plus-1-2 pSTxxED;acidic-plus-2;acidic-plus-2 pSxE;acidic-plus-2 pSxE/D;acidic-plus-2-4 pSTxxED;Casein kinase II substrate motif
NGNIVIKNYINHNEYSYLEYNENKNYEINKK	PF3D7_0208100	conserved Plasmodium protein, unknown function	S	1201	NaN	NaN	NaN	NaN	NaN	NaN	NaN	NaN	NaN	NaN	-1.57692	-1.35204	-1.71018	-1.54177	-1.30259	-1.39171	-1.51261	-1.71421	-1.50794	-1.69801	NaN	0		-0.134352	0.401263		3	___1	0.734406	0.000421941	73.21	58.44	73.21	0.20086	6.34023	acidic-plus-3 pSTxxED;Casein kinase II substrate motif
EKNIYNGSHPNEKRHSLQNDLPESNDKIVKS	PF3D7_0208100	conserved Plasmodium protein, unknown function	S	974	0.778059	0.708893	0.8512	0.388704	0.292011	0.334765	2.24037	2.21361	0.638611	0.545055	2.25055	2.3448	2.25444	1.90958	1.81848	1.71906	2.32479	2.27034	1.08808	1.04026	0.440891	1.90403	+	0.467557	1.75203	+	3	___1	1	4.63084e-06	175.73	119.58	56.327	-0.048612	8.55363	Aurora-A kinase substrate motif;New PKA kinase substrate motif_KRxS;New PKA kinase substrate motif_KxxS;New PKA kinase substrate motif_RxS;PAK2 kinase substrate motif;Phosphorylase kinase substrate motif;PKA kinase substrate motif;PKA kinase substrate motif_KRxS;PKA kinase substrate motif_KxxSxQ;PKA kinase substrate motif_RxS;PKC kinase substrate motif
HPNEKRHSLQNDLPESNDKIVKSSSNNDYSF	PF3D7_0208100	conserved Plasmodium protein, unknown function	S	982	1.55462	1.44654	1.39775	1.59	1.40283	1.43722	1.74303	1.72633	1.86462	1.81385	1.51817	1.41938	1.47443	1.63089	1.5942	1.7132	1.54869	1.50849	1.75423	1.75876	-0.0103792	0.0452092		-0.175435	1.21651		3	___1	1	1.59413e-06	162.4	91.993	56.327	-0.048612	8.46492	acidic-plus-2;acidic-plus-2 pSxD;acidic-plus-2 pSxE/D;b-Adrenergic Receptor kinase substrate motif
DHDDHIINVEQENNISHVFNKKLFEKNIYNG	PF3D7_0208100	conserved Plasmodium protein, unknown function	S	950	NaN	NaN	NaN	NaN	NaN	NaN	NaN	NaN	NaN	NaN	-3.16704	-3.25803	-2.99107	-2.63493	-2.76037	-2.54539	-3.36793	-3.05808	-3.10566	-3.33817	NaN	0		-0.491815	1.40847	+	5	___1	1	8.15163e-05	84.035	67.913	84.035	0.095409	6.82607	BRCA1 BRCT domain binding motif
YYIEKSELFNYTNMFSNNIDKVILKRKTKSD	PF3D7_0208100	conserved Plasmodium protein, unknown function	S	1502	NaN	NaN	NaN	NaN	NaN	NaN	NaN	NaN	NaN	NaN	0.913193	0.894079	1.08367	1.04333	1.08961	1.08297	-0.371542	-0.42194	-0.280281	-0.422073	NaN	0		-0.108318	0.652464		2	___1	0.999993	4.23713e-07	188.1	160.13	188.1	-0.058779	7.61445
QNDLPESNDKIVKSSSNNDYSFESTIRNEID	PF3D7_0208100	conserved Plasmodium protein, unknown function	S	991	NaN	NaN	NaN	NaN	NaN	NaN	NaN	NaN	NaN	NaN	0.125406	0.185438	0.167965	-0.132112	-0.0864963	0.19072	0.481516	0.431898	0.499891	0.419272	NaN	0		0.1689	0.618073		2	___1	0.954424	4.11508e-18	172.4	133.02	118.51	0.60063	7.64323	acidic-plus-3 pSTxxED;Calmodulin-dependent protein kinase II substrate motif;Casein kinase II substrate motif;Chk1 kinase substrate motif;MDC1 BRCT domain binding motif;New PKA kinase substrate motif_KxxS;PKA kinase substrate motif;PKC kinase substrate motif;Plk1 PBD domain binding motif;Pyruvate dehydrogenase kinase substrate motif
FSNNIDKVILKRKTKSDISQFGYMTKRRTSM	PF3D7_0208100	conserved Plasmodium protein, unknown function	S	1516	1.61736	1.50232	1.4712	1.66321	1.5602	1.58343	1.42929	1.40359	1.37848	1.31365	0.614525	0.551702	0.860905	0.431354	0.612465	0.590723	1.03464	0.988789	0.898548	0.807945	-0.0719891	0.500173		0.130863	0.447047		3	___1	0.675205	2.49381e-05	180.62	152.41	92.307	-0.27937	7.99778	Akt kinase substrate motif;Casein kinase I substrate motif;Casein kinase II substrate motif;New PKA kinase substrate motif_KxxS;PKA kinase substrate motif;PKC kinase substrate motif
NIDKVILKRKTKSDISQFGYMTKRRTSMMKS	PF3D7_0208100	conserved Plasmodium protein, unknown function	S	1519	-0.555149	-0.398994	-0.623276	-0.361656	-0.405285	-0.443628	-0.715366	-0.561439	-0.602949	-0.855646	NaN	NaN	NaN	NaN	NaN	NaN	NaN	NaN	NaN	NaN	-0.122283	0.648035		NaN	0		3	___1	0.585468	0.000198837	99.569	79.106	99.569	-0.27293	7.22881	ATM kinase substrate motif;DNA dependent Protein kinase substrate motif;PKA kinase substrate motif
______________MSNAEEETVKKKKKYRK	PF3D7_0208200	KRR1 small subunit processome component, putative	S	2	1.91116	1.8025	1.85807	2.03035	1.9607	1.9189	1.54876	1.53032	1.7182	1.67435	2.17586	2.1397	2.07131	2.04355	2.03376	2.15556	2.15519	2.22631	2.11612	2.05968	-0.11274	0.886099		0.0513325	0.387312		2	___1	0.999999	2.48192e-06	91.921	71.164	91.921	-0.13059	8.40649	acidic-plus-3 pSTxxED;acidic-plus-3-4 pSTxxEDED;Casein kinase II substrate motif
RSKCFQNWILNRDITSGQYNCIDKNTAPVKN	PF3D7_0208400	conserved Plasmodium protein, unknown function	S	557	0.13698	0.0168781	0.0506973	0.0583897	0.0339165	0.182955	0.44029	0.438108	0.149683	0.0961952	-0.843815	-0.859533	-0.926275	-0.658766	-0.923986	-0.561411	-0.522358	-0.410278	-0.468637	-0.640032	-0.0235685	0.139371		-0.16182	0.54818		2	___1	0.997932	0.000129244	134.21	84.706	134.21	0.35333	7.49212	Casein kinase I substrate motif;Casein kinase II substrate motif
NFNRAYEKLSQHPPSSIDLIKKEYGQNNYII	PF3D7_0208400	conserved Plasmodium protein, unknown function	S	1152	-2.22684	-2.06793	-2.32291	-2.40989	-2.22494	-2.48615	-2.02251	-1.78298	-2.27088	-1.9778	-1.03946	-0.837143	-1.03564	-1.0005	-1.02287	-1.20132	-0.830957	-0.859627	-0.855211	-0.842627	0.167766	0.58708		0.104148	0.42491		3	___1	0.907199	0.000293206	92.575	70.101	53.328	-0.28906	7.19515	acidic-plus-2;acidic-plus-2 pSxD;acidic-plus-2 pSxE/D;MDC1 BRCT domain binding motif;Plk1 PBD domain binding motif
SYKKCYDKNDYGSYPSYNKYSNDYKSHYVIK	PF3D7_0208400	conserved Plasmodium protein, unknown function	S	684	0.203241	0.060976	0.0547047	0.0794582	0.147846	0.133633	0.135324	0.309351	0.177265	0.309698	NaN	NaN	NaN	NaN	NaN	NaN	NaN	NaN	NaN	NaN	-0.014005	0.0885166		NaN	0		2	___1	0.999806	2.57365e-05	145.71	108.28	145.71	0.27818	7.24244	DNA dependent Protein kinase substrate motif
KNCIQKNNNICERKKSNIHNNSSKYIFNTVR	PF3D7_0208400	conserved Plasmodium protein, unknown function	S	1758	-1.28588	-1.49954	-1.44197	-1.6642	-1.33641	-1.63244	-1.07559	-1.08304	-1.61975	-1.92707	-1.0114	-0.887428	-1.20719	-1.05869	-0.952009	-1.20499	-0.526409	-0.420818	-0.541149	-0.420687	0.13522	0.415429		0.0365569	0.104101		3	___1	1	0.000203676	103.88	73.33	103.88	0.40356	7.32333	14-3-3 domain binding motif;Calmodulin-dependent protein kinase II substrate motif;New PKA kinase substrate motif_KxS;New PKA kinase substrate motif_RKxS;New PKA kinase substrate motif_RxxS;PKA kinase substrate motif;PKA, PKG kinase substrate motif;PKC epsilon kinase substrate motif;PKC kinase substrate motif;PKG kinase substrate motif
TQNAENEYSKLRAQNSTILNNYFDNDNIKNV	PF3D7_0209100	phospholipase A2, putative	S	55	-0.862797	-0.811121	-0.843033	-0.652941	-0.854214	-0.992323	-0.570553	-0.505096	-0.659285	-0.549152	-0.606754	-0.930021	-0.671732	-0.737534	-0.786858	-0.532621	-0.303892	-0.165436	-0.47077	-0.402081	-0.00582441	0.0183093		-0.0504983	0.138598		3	___1	0.918431	2.66276e-08	215.48	160.67	215.48	0.36969	7.65936
SDLFSKNFSDDEKDDSYEREKQVYSGSETQN	PF3D7_0209100	phospholipase A2, putative	S	27	-0.50684	-0.210934	-0.469654	-0.416731	-0.325283	-0.260532	-0.4809	-0.777962	-0.496086	-0.350721	-0.602163	0.187357	-0.542339	0.219524	0.0495758	-0.919338	-0.4638	-0.852436	-0.776333	-0.645651	-0.0616271	0.213271		-0.102303	0.0775979		3	___1	1	8.67792e-05	154.84	138.95	154.84	0.18479	8.75842	acidic-plus-2;acidic-plus-2 pSxE;acidic-plus-2 pSxE/D;acidic-plus-2-4 pSTxxED;b-Adrenergic Receptor kinase substrate motif;Casein kinase II substrate motif;New PKA kinase substrate motif_KxxS;PKA kinase substrate motif;PKC kinase substrate motif
____MSDDDDKIYIYSDLFSKNFSDDEKDDS	PF3D7_0209100	phospholipase A2, putative	S	12	NaN	NaN	NaN	NaN	NaN	NaN	NaN	NaN	NaN	NaN	-0.894041	-1.03066	-1.23943	-0.665382	-0.782562	-0.897005	-1.18243	-1.18091	-1.25219	-1.05905	NaN	0		-0.273059	0.818292		2	___1	0.983804	0.000235894	119.76	75.773	119.76	2.2687	7.8705	G protein-coupled receptor kinase 1 substrate motif;GSK3 kinase substrate motif
MSDDDDKIYIYSDLFSKNFSDDEKDDSYERE	PF3D7_0209100	phospholipase A2, putative	S	16	-2.57966	-2.61609	-2.53196	-2.39018	-2.34003	-2.40164	-2.58362	-2.57456	-2.31383	-2.25306	-0.950258	-0.969032	-0.936117	-0.727404	-0.975161	-0.61063	-0.871367	-1.00992	-0.944988	-1.03783	-0.19862	1.63312	+	-0.180738	0.627291		2	___1	0.999987	0.000195595	116.55	87.782	116.55	0.45016	6.80061	Casein kinase I substrate motif;G protein-coupled receptor kinase 1 substrate motif;GSK3 kinase substrate motif;MAPKAPK2 kinase substrate motif
DDKIYIYSDLFSKNFSDDEKDDSYEREKQVY	PF3D7_0209100	phospholipase A2, putative	S	20	4.05304	3.94573	3.85352	4.14442	4.11989	4.1789	3.67632	3.63133	3.84355	3.81738	3.53969	3.46635	3.54099	3.7468	3.65743	3.98958	3.61397	3.59469	3.48926	3.41167	-0.196972	1.08657		-0.282262	0.95861		2	___1	1	1.87698e-11	200.39	172.67	77.662	3.112	9.07788	acidic-plus-1-2 pSTxxED;acidic-plus-2;acidic-plus-2 pSxD;acidic-plus-2 pSxE/D;acidic-plus-2-3 pSTxxED;acidic-plus-3 pSTxxED;BARD1 BRCT domain binding motif;Calmodulin-dependent protein kinase II substrate motif;Casein kinase II substrate motif;MAPKAPK2 kinase substrate motif;New PKA kinase substrate motif_KxxS;PKA kinase substrate motif;PKC kinase substrate motif
DDEKDDSYEREKQVYSGSETQNAENEYSKLR	PF3D7_0209100	phospholipase A2, putative	S	36	-1.31506	-1.45396	-1.48171	-1.10403	-1.28607	-1.24914	-1.72269	-1.99728	-1.71353	-1.72792	-2.43451	-2.54698	-2.16021	-1.94319	-1.82346	-2.11092	-2.54541	-2.20991	-2.11628	-2.29016	-0.203828	0.93962		-0.421378	1.01238		2	___1	0.99959	1.53662e-05	245.03	211.73	245.03	0.085631	8.06277	acidic-plus-3 pSTxxED;Casein kinase II substrate motif;G protein-coupled receptor kinase 1 substrate motif;PKA kinase substrate motif
EKDDSYEREKQVYSGSETQNAENEYSKLRAQ	PF3D7_0209100	phospholipase A2, putative	S	38	-0.150543	-0.188498	-0.488483	-0.0890789	-0.152277	-0.0799675	-0.959312	-1.06714	-0.543865	-0.633348	NaN	NaN	NaN	NaN	NaN	NaN	NaN	NaN	NaN	NaN	-0.168734	0.580778		NaN	0		2	___1	0.997306	1.59358e-07	186.43	157.62	141.22	-0.29244	7.88431	Casein kinase II substrate motif;G protein-coupled receptor kinase 1 substrate motif
TSSYDNTESVQNTVGSEKEETENKNEETSNY	PF3D7_0209100	phospholipase A2, putative	S	177	0.773279	0.742344	0.733709	1.09622	1.04056	0.970436	0.38623	0.217428	0.730091	0.919098	-0.738104	-0.476971	-0.739569	-0.0588856	-0.177767	-0.61416	-0.824955	-0.996122	-0.650463	-0.627605	-0.28596	1.75724	+	-0.367943	0.715628		3	___1	0.999973	3.82479e-27	239.19	201.29	239.19	0.20227	8.12927	acidic-plus-3 pSTxxED;acidic-plus-3-4 pSTxxEDED;Casein kinase II substrate motif;G protein-coupled receptor kinase 1 substrate motif;PKA kinase substrate motif;PKC kinase substrate motif
NYFDNDNIKNVENLKSNDPDQIDLILFPVNK	PF3D7_0209100	phospholipase A2, putative	S	75	-4.1148	-4.02325	-3.9806	-3.76084	-4.00158	-3.61444	-3.94946	-4.23936	-4.19648	-4.77318	NaN	NaN	NaN	NaN	NaN	NaN	NaN	NaN	NaN	NaN	-0.247264	0.757882		NaN	0		2	___1	1	0.0116773	55.213	38.273	55.213	-2.1294	7.38703	acidic-plus-2;acidic-plus-2 pSxD;acidic-plus-2 pSxE/D;acidic-plus-2-4 pSTxxED;basic-minus-acidic-plus KRxSTxED
ICKYNLDQTDILLDDSNSERRRNSKFKIKNT	PF3D7_0209100	phospholipase A2, putative	S	218	-0.370388	-0.229702	-0.221474	-0.154491	-0.078228	0.0128441	-0.331125	-0.442627	-0.283363	-0.258099	-0.966328	-1.02435	-0.755144	-0.855574	-0.629827	-0.630869	-0.583532	-0.525892	-0.705414	-0.622126	-0.200563	1.0034		-0.20985	0.700443		2	___1	0.988466	2.35305e-06	177.5	153.09	169.61	0.34448	8.19929	acidic-plus-3 pSTxxED;b-Adrenergic Receptor kinase substrate motif;Casein kinase II substrate motif
KYNLDQTDILLDDSNSERRRNSKFKIKNTNY	PF3D7_0209100	phospholipase A2, putative	S	220	-0.955298	-0.87335	-0.762177	-0.718616	-0.673084	-0.667591	-0.800365	-1.03212	-0.840214	-0.857017	-0.702738	-0.813707	-0.56307	-0.630728	-0.454128	-0.456923	-0.374765	-0.273598	-0.4184	-0.41762	-0.177177	1.03048		-0.179246	0.712011		4	___1	0.888415	2.35305e-06	177.5	153.09	98.957	0.2325	8.12208	Casein kinase I substrate motif;G protein-coupled receptor kinase 1 substrate motif;PKA kinase substrate motif;PKC kinase substrate motif
DNVNNSCEYNFSKENSQNMCHYENKIYDKYG	PF3D7_0209600	transporter, putative	S	250	1.94263	1.94812	1.88397	1.86043	1.77824	1.82395	2.85866	2.8517	2.32609	2.3495	2.67473	2.6551	2.67176	2.84443	2.7861	2.68951	3.34226	3.32783	3.21302	3.22239	0.104035	1.09507		-0.10615	0.837777		3	___1	1	2.5956e-06	205.18	160.07	205.18	-0.27024	8.67273	ATM kinase substrate motif;Calmodulin-dependent protein kinase II substrate motif;DNA dependent Protein kinase substrate motif;MAPKAPK2 kinase substrate motif;New PKA kinase substrate motif_KxxS;PKA kinase substrate motif;PKC kinase substrate motif
HNNINYNNNDDNVNNSCEYNFSKENSQNMCH	PF3D7_0209600	transporter, putative	S	240	-0.90276	-0.987482	-0.905521	-1.11648	-1.23059	-1.03354	-0.255108	-0.36112	-0.691322	-0.755442	-1.8184	-1.7043	-1.92826	-1.6896	-1.81686	-1.79709	-1.27758	-1.08931	-1.10549	-1.19777	0.194951	1.03721		-0.0491393	0.234151		3	___1	0.999999	7.88035e-05	139.79	126.6	139.79	-0.15259	8.32668	acidic-plus-2;acidic-plus-2 pSxE;acidic-plus-2 pSxE/D;Casein kinase II substrate motif
NNNDDNVNNSCEYNFSKENSQNMCHYENKIY	PF3D7_0209600	transporter, putative	S	246	-2.05924	-2.00731	-2.09064	-1.87502	-2.00362	-1.97919	-1.5177	-1.55033	-1.5336	-1.58382	-1.29959	-1.29378	-1.53242	-1.2985	-1.34809	-1.41467	-0.272469	-0.265881	-0.457905	-0.488436	-0.0997861	0.785113		-0.0215111	0.0836258		3	___1	0.999977	1.17531e-08	178.02	155.13	178.02	0.028701	8.19173	acidic-plus-2;acidic-plus-2 pSxE;acidic-plus-2 pSxE/D;Casein kinase II substrate motif;G protein-coupled receptor kinase 1 substrate motif;GSK3 kinase substrate motif
CVNVNSEEFSVKKIRSILYEESINFSDKNTY	PF3D7_0209600	transporter, putative	S	39	-2.95536	-2.91645	-2.93967	-3.10184	-2.8437	-3.07815	-2.79926	-2.47053	-2.76119	-3.02626	-1.6996	-2.13649	-2.03466	-1.99365	-1.88829	-1.6856	-2.34103	-2.31013	-2.52083	-2.60121	0.0707359	0.314659		-0.10107	0.227616		3	___1	1	5.55253e-05	165.19	140.84	165.19	-0.26008	7.46593	Calmodulin-dependent protein kinase II substrate motif;Casein kinase II substrate motif;Chk1 kinase substrate motif;New PKA kinase substrate motif_KxxS;Phosphorylase kinase substrate motif;PKA kinase substrate motif;PKC kinase substrate motif
NEESNEDDKNCVNVNSEEFSVKKIRSILYEE	PF3D7_0209600	transporter, putative	S	29	-0.918297	-0.909258	-0.974998	-1.17463	-1.073	-0.918612	-0.383305	-0.407953	-0.483414	-0.482174	0.861961	0.724548	0.823374	0.775005	0.830629	0.91037	1.1922	1.22727	1.26074	1.24953	0.12123	0.590067		-0.0353737	0.224377		2	___1	1	2.15537e-17	322.89	271.05	322.89	-0.19244	7.83086	acidic-plus-1-2 pSTxxED;acidic-plus-2;acidic-plus-2 pSxE;acidic-plus-2 pSxE/D;Casein kinase I substrate motif;Casein kinase II substrate motif;G protein-coupled receptor kinase 1 substrate motif;GSK3 kinase substrate motif
YFGDDAEYMDYMDNESIDYNNMNDQYKDGNH	PF3D7_0209600	transporter, putative	S	138	-1.35626	-1.35957	-1.30977	-1.15302	-1.39561	-1.15048	-0.783447	-0.869721	-0.86668	-0.740645	0.255642	0.0131645	0.129274	-0.12862	0.395874	0.290695	0.277084	0.482597	0.0298595	0.315327	-0.108833	0.495527		-0.0532894	0.102749		4	___1	1	3.72499e-31	242.34	211.28	242.34	-0.27516	8.45626	acidic-plus-2;acidic-plus-2 pSxD;acidic-plus-2 pSxE/D;b-Adrenergic Receptor kinase substrate motif;Casein kinase I substrate motif;Casein kinase II substrate motif
___MSQKLRSSVTRTSNEESNEDDKNCVNVN	PF3D7_0209600	transporter, putative	S	13	NaN	NaN	NaN	NaN	NaN	NaN	NaN	NaN	NaN	NaN	-0.828114	-0.641155	-1.15249	-1.21833	-0.974386	-1.22531	-1.10624	-1.04601	-1.21028	-1.33608	NaN	0		0.265423	0.584849		3	___1	0.972595	2.29027e-05	140.73	103.64	132.14	0.16123	8.46719	acidic-plus-2;acidic-plus-2 basic-2;acidic-plus-2 pSxE;acidic-plus-2 pSxE/D;acidic-plus-2-3 pSTxxED;acidic-plus-3 pSTxxED;Casein kinase II substrate motif;G protein-coupled receptor kinase 1 substrate motif;GSK3 kinase substrate motif;New PKA kinase substrate motif_RxS;PKA kinase substrate motif;PKA kinase substrate motif_RxS;PKC kinase substrate motif
SQKLRSSVTRTSNEESNEDDKNCVNVNSEEF	PF3D7_0209600	transporter, putative	S	17	2.61219	2.61226	2.47509	2.72108	2.7589	2.73225	2.72286	2.79183	3.48569	3.57081	2.24917	2.04602	2.11672	2.12878	2.08845	2.0432	2.651	2.63851	2.56438	2.4603	-0.170897	1.16631		0.0504926	0.287758		3	___1	1	4.33373e-45	255.85	171.65	140.73	0.13836	8.97663	acidic-plus-2;acidic-plus-2 pSxE;acidic-plus-2 pSxE/D;acidic-plus-2-3 pSTxxED;acidic-plus-2-4 pSTxxED;acidic-plus-3 pSTxxED;acidic-plus-3-4 pSTxxEDED;b-Adrenergic Receptor kinase substrate motif;Casein kinase II substrate motif;MAPKAPK2 kinase substrate motif;Pyruvate dehydrogenase kinase substrate motif
YNNRNVYIKKKYRNDSYYNIKRDLKRGHYFG	PF3D7_0209600	transporter, putative	S	110	-0.120009	-0.131809	-0.11614	-0.231438	-0.28373	-0.425091	0.397358	0.310228	-0.222889	-0.0970707	0.954153	0.894306	0.857721	0.803228	0.869452	0.757856	0.477306	0.521679	0.452404	0.466986	0.190767	1.08937		0.0918814	0.781288		3	___1	1	0.000123445	104.59	71.004	104.59	0.014907	7.61128	14-3-3 domain binding motif;b-Adrenergic Receptor kinase substrate motif;Calmodulin-dependent protein kinase II substrate motif;MAPKAPK1 kinase substrate motif;New PKA kinase substrate motif_RxxS;PKA kinase substrate motif;PKC kinase substrate motif
GFKDFFLKPELLRAISESGFEHPSEVQQETI	PF3D7_0209800	ATP-dependent RNA helicase UAP56	S	71	0.114248	0.188957	0.294645	0.0909576	0.140364	0.091917	0.189241	-0.0140324	0.0478611	-0.379002	-0.482698	-0.318262	-0.348923	-0.182222	-0.185131	-0.271202	0.420404	0.245462	0.489967	0.497484	0.0915375	0.625472		-0.170443	1.00073		3	___1	0.979082	1.57819e-15	160.58	144.18	144.86	0.22505	8.72241	14-3-3 domain binding motif;AMP-activated protein kinase substrate motif;Calmodulin-dependent protein kinase I substrate motif;Calmodulin-dependent protein kinase II substrate motif;Calmodulin-dependent protein kinase IV substrate motif;Casein kinase II substrate motif;Chk1 kinase substrate motif;G protein-coupled receptor kinase 1 substrate motif;HMGCoA Reductase kinase substrate motif;New PKA k…
_____________MASMDHNAQDELVDYEDD	PF3D7_0209800	ATP-dependent RNA helicase UAP56	S	3	-1.2744	-1.23378	-1.50014	-1.69166	-1.5969	-1.63137	-0.948933	-1.00732	-1.4605	-1.03512	0.413149	0.697123	0.517649	0.440315	0.522135	0.684177	0.681395	0.753834	0.676701	0.767555	0.303871	1.13294		-0.00623576	0.0178198		3	___1	0.999229	1.45125e-18	83.606	51.787	83.606	0.3371	8.26729	acidic-plus-2;acidic-plus-2 pSxD;acidic-plus-2 pSxE/D
NNILNNNNKGGAMRGSYATVHTGGFKDFFLK	PF3D7_0209800	ATP-dependent RNA helicase UAP56	S	48	-0.895702	-0.854317	-0.663668	-0.920782	-0.994337	-0.730486	-0.0169945	-0.0630226	-1.40475	-1.26171	-2.75664	-2.90486	-2.75512	-3.46292	-3.75129	-3.02677	-2.87303	-2.43754	-2.75367	-2.93233	0.0773061	0.265634		0.608122	0.971783		4	___1	0.997725	0.00120074	100.21	71.252	100.21	0.13626	7.62157	Casein kinase I substrate motif;Casein kinase II substrate motif;New PKA kinase substrate motif_RxS;PKA kinase substrate motif;PKA kinase substrate motif_RxS;PKC kinase substrate motif
LFKEYKNIKEILNDQSSDFLDMYKSDKKKKK	PF3D7_0210200	conserved Plasmodium protein, unknown function	S	2302	-0.737583	-0.755592	-0.816114	-0.658732	-0.710474	-0.590778	-0.86591	-0.839251	-0.938038	-0.867823	NaN	NaN	NaN	NaN	NaN	NaN	NaN	NaN	NaN	NaN	-0.116435	0.961454		NaN	0		2	___1	0.499988	0.000711679	82.171	65.539	82.171	-0.14128	6.9119	acidic-plus-2;acidic-plus-2 pSxD;acidic-plus-2 pSxE/D
FKEYKNIKEILNDQSSDFLDMYKSDKKKKKK	PF3D7_0210200	conserved Plasmodium protein, unknown function	S	2303	-0.737583	-0.755592	-0.816114	-0.658732	-0.710474	-0.590778	-0.86591	-0.839251	-0.938038	-0.867823	NaN	NaN	NaN	NaN	NaN	NaN	NaN	NaN	NaN	NaN	-0.116435	0.961454		NaN	0		2	___1	0.499988	0.000711679	82.171	65.539	82.171	-0.14128	6.9119	Casein kinase I substrate motif;MDC1 BRCT domain binding motif;Plk1 PBD domain binding motif
NSNDHTHNSKNHAHFSNEVDKTNDYKYHSEK	PF3D7_0210200	conserved Plasmodium protein, unknown function	S	597	-2.10443	-2.20481	-1.82827	-1.75807	-1.93916	-1.75304	-2.21691	-2.21632	-2.35273	-2.05418	0.351463	0.341906	0.317856	0.573315	0.669125	0.425409	-0.170219	-0.187887	-0.163174	-0.043663	-0.22908	0.66607		-0.218875	1.03435		3	___1	1	0.000121879	123.72	76.432	76.588	-1.2607	8.03683	acidic-plus-2;acidic-plus-2 pSxE;acidic-plus-2 pSxE/D;acidic-plus-2-4 pSTxxED;Casein kinase II substrate motif
FKNNEKYMDEENDQESDDEFFKVKRKPQINV	PF3D7_0210200	conserved Plasmodium protein, unknown function	S	18	3.01564	3.0118	2.98632	3.16072	3.13248	3.17579	2.03176	2.0395	2.25929	2.29691	2.48587	2.45688	2.54494	2.74453	2.67823	2.73866	1.8978	1.94195	2.06207	2.13013	-0.15174	1.97848	+	-0.224574	1.66755	+	2	___1	1	1.97049e-06	277	235.04	221.85	-0.6491	8.56301	acidic-plus-1-2 pSTxxED;acidic-plus-2;acidic-plus-2 pSxD;acidic-plus-2 pSxE/D;acidic-plus-2-3 pSTxxED;acidic-plus-3 pSTxxED;b-Adrenergic Receptor kinase substrate motif;BARD1 BRCT domain binding motif;Casein kinase I substrate motif;Casein kinase II substrate motif
LYFEEKNFINKPNGLSNSLRTLSNTSNFSFR	PF3D7_0210300	monocarboxylate transporter, putative	S	256	-2.15358	-2.22478	-2.38773	-2.31686	-2.29617	-2.38271	-2.09359	-1.94297	-2.25518	-2.52095	-2.32048	-2.41754	-2.09873	-2.00319	-2.26313	-2.38796	-2.67596	-2.47998	-2.49675	-2.6835	0.0765486	0.387338		-0.0608238	0.142661		3	___1	0.806044	0.000559203	71.697	58.56	63.145	-0.67325	7.25297	Casein kinase II substrate motif
FEEKNFINKPNGLSNSLRTLSNTSNFSFREV	PF3D7_0210300	monocarboxylate transporter, putative	S	258	-2.15358	-2.22478	-2.38773	-2.31686	-2.29617	-2.38271	-2.09359	-1.94297	-2.25518	-2.52095	NaN	NaN	NaN	NaN	NaN	NaN	NaN	NaN	NaN	NaN	0.0765486	0.387338		NaN	0		3	___1	0.5	0.000559203	71.697	58.56	71.697	-0.57499	7.20074	Casein kinase I substrate motif;Casein kinase II substrate motif;PKA kinase substrate motif;PKC kinase substrate motif
MKNKYLDKKKKVEVLSDMDNEENYMNSGDLG	PF3D7_0210600	conserved Plasmodium protein, unknown function	S	416	4.57621	4.59131	4.68771	4.44572	4.48282	4.36601	5.47552	5.49009	5.19811	5.25711	4.12066	4.0553	4.08868	3.42082	3.47393	3.56093	4.21483	4.26863	4.17221	4.21852	0.186893	1.20398		0.602987	2.25805	+	3	___1	1	3.37092e-64	397.66	359.27	397.66	-0.75412	10.1919	acidic-plus-3 pSTxxED;Casein kinase I substrate motif;Casein kinase II substrate motif;Pyruvate dehydrogenase kinase substrate motif
VEVLSDMDNEENYMNSGDLGPVFKDMSKNMY	PF3D7_0210600	conserved Plasmodium protein, unknown function	S	427	-3.10465	-3.10743	-2.89579	-3.58401	-3.33666	-3.11665	-2.51701	-2.23408	-2.52886	-2.31656	0.0388565	-0.321291	-0.11787	-0.163444	-0.145489	-0.005476	-0.129785	-0.186981	-0.103365	0.103621	0.309816	0.74818		-0.0286318	0.0822396		3	___1	1	1.34852e-25	290.48	262.84	290.48	0.27837	9.79578	acidic-plus-2;acidic-plus-2 pSxD;acidic-plus-2 pSxE/D
LGPVFKDMSKNMYNYSD______________	PF3D7_0210600	conserved Plasmodium protein, unknown function	S	445	-0.794867	-0.845095	-0.782246	-1.05464	-1.06401	-1.18419	0.041832	0.0497875	-0.255915	-0.430189	0.273836	0.117445	0.201	-0.477694	-0.322977	-0.494167	0.243761	0.283749	0.226151	0.26799	0.29354	1.62704	+	0.62904	1.9053	+	2	___1	0.999993	0.0101818	114.84	109.99	87.913	-0.077338	7.82736
PKEILEINKTLSRSLSNNSMKNKYLDKKKKV	PF3D7_0210600	conserved Plasmodium protein, unknown function	S	397	1.66119	1.61115	1.62373	1.766	1.68153	1.71054	1.51766	1.50832	1.57239	1.52553	0.859901	0.884056	0.869036	0.509268	0.574165	0.517119	0.269625	0.141653	0.0594502	-0.123358	-0.0873337	1.02352		0.337481	2.38911	+	2	___1	0.999993	0.000233462	156.26	85.447	155.26	-0.079917	8.47104	14-3-3 domain binding motif;Calmodulin-dependent protein kinase I substrate motif;Calmodulin-dependent protein kinase II substrate motif;Calmodulin-dependent protein kinase IV substrate motif;Casein kinase I substrate motif;Casein kinase II substrate motif;Chk1 kinase substrate motif;MAPKAPK2 kinase substrate motif;New PKA kinase substrate motif_RxxS;PKA kinase substrate motif;PKC kinase substrat…
DIRNLRKKYVLRSKESFYIKKAIYDNVINIF	PF3D7_0210700	syntaxin, Qa-SNARE family	S	136	-0.823038	-0.71909	-0.72418	-0.869993	-0.873241	-1.06145	0.136717	0.159838	0.0668087	0.285807	0.106874	0.174944	-0.0540276	0.0749283	0.108011	-0.149414	-0.0632629	-0.0349388	-0.264399	-0.242949	0.179459	0.887579		0.0647551	0.220321		3	___1	0.953901	0.00577689	81.865	28.182	66.262	-0.14195	7.47113	b-Adrenergic Receptor kinase substrate motif;New PKA kinase substrate motif_KxS;PKA kinase substrate motif;PKC kinase substrate motif
RNFHNGRDNFKGRTGSFGSRVFDNRKGSFKK	PF3D7_0210900	conserved Plasmodium protein, unknown function	S	111	2.46346	2.51626	2.5101	2.07477	2.11525	2.1132	3.37997	3.44947	2.48035	2.47467	4.3597	4.29446	4.23287	4.34558	4.15318	4.11397	4.15827	4.00816	3.93923	3.78846	0.395534	2.54188	+	0.09143	0.427921		2	___1	0.999719	0.000118376	124.74	58.863	113.71	-0.23805	9.50085	14-3-3 domain binding motif;Akt kinase substrate motif;AMP-activated protein kinase 2 substrate motif;Calmodulin-dependent protein kinase II substrate motif;Casein kinase I substrate motif;Casein kinase II substrate motif;MAPKAPK1 kinase substrate motif;New PKA kinase substrate motif_RxxS;PKA kinase substrate motif;PKC kinase substrate motif
HNGRDNFKGRTGSFGSRVFDNRKGSFKKRFI	PF3D7_0210900	conserved Plasmodium protein, unknown function	S	114	1.82011	1.78323	1.76683	1.40323	1.4532	1.46569	2.2849	2.11298	1.62427	1.60554	1.26362	1.22959	1.21022	1.2671	1.29612	1.2991	1.46569	1.42393	1.29392	1.09107	0.349349	2.30282	+	-0.0529633	0.979447		2	___1	0.999966	0.00308856	121.53	73.785	121.53	-0.34524	9.13685
___MKEKNEKIMDYLSCPLDDVVDREKKSGK	PF3D7_0210900	conserved Plasmodium protein, unknown function	S	13	1.82789	1.85831	1.81033	1.8913	1.92267	1.95484	1.37279	1.54716	1.50912	1.40156	1.58772	1.59777	1.63467	1.87089	1.9413	1.67878	1.79896	1.77954	1.78033	1.95183	-0.0907593	1.229		-0.223608	0.970132		3	___1	1	2.84365e-18	280.47	249.93	280.47	-0.22516	8.50519	Casein kinase I substrate motif
KPLNKYFLSKIKIVTSLNKIPSPLKEQKNTE	PF3D7_0210900	conserved Plasmodium protein, unknown function	S	254	2.28257	2.25285	2.19094	1.85338	1.728	1.70712	3.27472	3.18522	2.23727	2.32227	2.57548	2.43427	2.51247	2.50433	2.36088	2.37183	2.12353	2.08895	2.04042	1.92602	0.479289	1.91967	+	0.0950616	0.580553		2	___1	0.996437	0.0096813	130.56	58.87	116.52	0.55905	8.52799	AMP-activated protein kinase substrate motif;PKA kinase substrate motif
LLKSSSTKKSDYKKSSIFSKKRDSHKKGSSF	PF3D7_0210900	conserved Plasmodium protein, unknown function	S	46	-1.12046	-1.29667	-1.18367	-1.28038	-1.45086	-1.5009	1.16537	1.08394	-1.14784	-1.21427	NaN	NaN	NaN	NaN	NaN	NaN	NaN	NaN	NaN	NaN	0.210442	0.886053		NaN	0		3	___1	0.988187	0.013132	78.655	14.615	78.655	0.11147	7.11764	Casein kinase I substrate motif;Casein kinase II substrate motif;MDC1 BRCT domain binding motif;New PKA kinase substrate motif_KKxS;New PKA kinase substrate motif_KxS;New PKA kinase substrate motif_KxxS;Phosphorylase kinase substrate motif;PKA kinase substrate motif;PKC kinase substrate motif;Plk1 PBD domain binding motif
SPLKEQKNTEVNLPESLNNATTKKN______	PF3D7_0210900	conserved Plasmodium protein, unknown function	S	275	1.47352	1.50552	1.4938	1.5857	1.45256	1.52145	1.69387	1.86648	2.01963	1.96828	1.24654	1.08284	1.16221	1.15395	1.28712	1.305	1.39941	1.32966	1.34277	1.15532	-0.0289555	0.267307		-0.0848268	0.476735		2	___1	1	7.69233e-43	324.63	264.08	290.94	0.08221	8.44621	b-Adrenergic Receptor kinase substrate motif;G protein-coupled receptor kinase 1 substrate motif
PLDDVVDREKKSGKNSLLKSSSTKKSDYKKS	PF3D7_0210900	conserved Plasmodium protein, unknown function	S	30	0.129067	0.163197	0.192656	-0.0558052	0.0558357	-0.170666	3.14576	3.11425	0.575817	0.429903	2.31304	2.1698	2.29895	0.729433	0.711397	0.856337	1.56167	1.58474	1.02174	1.00769	0.218518	1.07294		1.49488	2.73161	+	2	___1	0.998823	0.00352484	90.685	27.402	78.655	0.18554	8.05011	G protein-coupled receptor kinase 1 substrate motif;GSK3 kinase substrate motif;MAPKAPK2 kinase substrate motif;New PKA kinase substrate motif_KxS;PKA kinase substrate motif;PKC kinase substrate motif
SLYRKNRTFALNTKRSKPVGTIKSSVPRKRI	PF3D7_0210900	conserved Plasmodium protein, unknown function	S	201	1.86053	1.74032	1.94326	1.46654	1.39882	1.39781	2.50879	2.59108	1.98442	1.82687	2.16586	1.98702	2.15185	2.14372	1.97075	2.48747	1.93291	1.89489	1.90112	1.71338	0.426981	1.67399	+	-0.0990721	0.219101		3	___1	1	0.000574293	121.02	67.338	121.02	-0.41061	8.5175	New PKA kinase substrate motif_KxS;PKA kinase substrate motif;PKC kinase substrate motif
FKKRFISNRNKSSVKSYRGNGSNKMGRKSFN	PF3D7_0210900	conserved Plasmodium protein, unknown function	S	139	-0.800156	-0.83919	-0.796892	-0.742413	-0.879641	-0.902365	0.57415	0.61902	-0.550358	-0.40785	-2.70903	-2.48855	-2.39235	-2.90951	-2.69219	-2.76612	-2.51965	-2.53715	-2.49043	-2.34501	0.0293935	0.202404		0.2593	0.825388		3	___1	0.999672	0.00390163	67.385	31.874	43.024	-0.98347	7.33808	MAPKAPK2 kinase substrate motif;PKA kinase substrate motif;PKC kinase substrate motif
SNRNKSSVKSYRGNGSNKMGRKSFNKAPTSR	PF3D7_0210900	conserved Plasmodium protein, unknown function	S	145	0.511538	0.858553	0.919964	0.685505	0.581846	0.596172	0.653387	0.782875	0.530542	0.43819	0.151465	0.228792	0.353304	0.437859	0.547577	0.745836	0.319323	0.448587	0.443247	0.509037	0.142177	0.406908		-0.33257	1.04252		3	___1	0.999999	0.000615518	85.672	59.556	78.324	0.016861	8.12421	PKA kinase substrate motif;PKC kinase substrate motif
SRTVVTKRLNNYKTVSAPVKKFNNLNISLYR	PF3D7_0210900	conserved Plasmodium protein, unknown function	S	174	-1.29676	-1.51218	-1.61529	-1.54045	-1.43918	-1.48143	-1.49879	-1.50123	-1.13759	-1.18056	NaN	NaN	NaN	NaN	NaN	NaN	NaN	NaN	NaN	NaN	0.0122782	0.0399833		NaN	0		2	___1	0.955681	0.0133081	91.853	34.676	91.853	0.075312	7.37652	New PKA kinase substrate motif_KxxS;PKA kinase substrate motif;PKC kinase substrate motif
NMSSDEKKTNKHTNISSDEKKKNKHTNISSD	PF3D7_0211700	tyrosine kinase-like protein, putative	S	385	-1.37385	-1.28698	-1.27077	-1.02744	-1.10072	-1.05787	-1.22047	-1.11257	-1.08319	-0.891464	-1.46154	-1.43698	-1.22403	-1.49629	-1.45928	-1.48218	-1.46205	-1.84896	-1.933	-1.73059	-0.248524	1.63691	+	0.105066	0.52027		2	___1	1	0.000894793	147.73	95.805	147.73	-0.063181	7.98568	acidic-plus-2;acidic-plus-2 pSxD;acidic-plus-2 pSxE/D;acidic-plus-2-3 pSTxxED;acidic-plus-3 pSTxxED;Casein kinase II substrate motif
TNISNDEKTNKHTTISCDEKKNGYLFLSNEI	PF3D7_0211700	tyrosine kinase-like protein, putative	S	447	-3.42188	-3.68356	-3.45165	-3.52877	-3.67742	-3.3702	-3.65224	-3.85773	-3.71323	-4.26986	NaN	NaN	NaN	NaN	NaN	NaN	NaN	NaN	NaN	NaN	0.00643698	0.0166003		NaN	0		3	___1	0.983468	0.0163729	52.693	38.002	52.693	0.09685	6.11584	acidic-plus-2;acidic-plus-2 pSxD;acidic-plus-2 pSxE/D;acidic-plus-2-3 pSTxxED;acidic-plus-3 pSTxxED;Casein kinase II substrate motif
TNIINDEKTNKRTNISNDEKTNKHTTISCDE	PF3D7_0211700	tyrosine kinase-like protein, putative	S	435	-0.058672	-0.14081	-0.168631	-0.0591507	-0.0277481	-0.0957794	-0.496761	-0.491943	-0.454779	-0.453941	-1.27547	-1.30248	-1.29372	-1.54997	-1.48567	-1.27706	-1.38571	-1.19772	-1.57882	-1.39733	-0.0618114	0.603954		0.147009	0.662265		3	___1	0.99996	0.000523375	87.641	57.077	87.641	-0.30738	7.71784	acidic-plus-2;acidic-plus-2 pSxD;acidic-plus-2 pSxE/D;acidic-plus-2-3 pSTxxED;acidic-plus-3 pSTxxED;Casein kinase II substrate motif
SENNQSTAHGNIPMGSVDKVIKHDRMDNDLK	PF3D7_0212100	conserved Plasmodium protein, unknown function	S	531	-2.16742	-2.03581	-2.24988	-1.99184	-1.91729	-2.04743	-2.84066	-2.48803	-2.49095	-3.8157	-0.040741	0.060936	0.0444107	-0.0147476	0.00334168	0.20013	-0.157908	-0.0506248	0.0653057	0.164415	-0.165516	0.820927		-0.0413729	0.194208		3	___1	1	3.63684e-05	114.83	88.682	94.08	0.16569	7.69524	acidic-plus-2;acidic-plus-2 pSxD;acidic-plus-2 pSxE/D
DINCINGNEDIGLNASCEQNEENENHEKSDM	PF3D7_0212100	conserved Plasmodium protein, unknown function	S	1722	NaN	NaN	NaN	NaN	NaN	NaN	NaN	NaN	NaN	NaN	-1.83365	-1.76366	-1.64575	-1.53465	-1.73266	-1.32366	-1.4812	-1.72205	-1.68767	-1.49248	NaN	0		-0.217362	0.625319		3	___1	1	1.12839e-06	107.87	95.559	53.259	0.24856	7.23396	acidic-plus-2;acidic-plus-2 pSxE;acidic-plus-2 pSxE/D;Casein kinase II substrate motif
LSNDILYDAKKEIEQSYMNSQEKEKNYLH__	PF3D7_0212100	conserved Plasmodium protein, unknown function	S	1831	NaN	NaN	NaN	NaN	NaN	NaN	NaN	NaN	NaN	NaN	-1.23746	-1.40894	-1.22245	-0.975611	-1.14517	-1.07491	-1.73643	-1.69537	-1.6359	-1.55641	NaN	0		-0.224389	0.994249		2	___1	0.65044	0.000379358	141.46	93.46	141.46	-0.32029	6.88634	G protein-coupled receptor kinase 1 substrate motif;GSK3 kinase substrate motif
ILYDAKKEIEQSYMNSQEKEKNYLH______	PF3D7_0212100	conserved Plasmodium protein, unknown function	S	1835	NaN	NaN	NaN	NaN	NaN	NaN	NaN	NaN	NaN	NaN	1.17258	1.15958	1.09289	1.24589	1.25678	1.27974	0.768467	0.719799	0.851061	0.877573	NaN	0		-0.119116	1.33258	+	2	___1	1	3.51559e-05	215	140.05	215	-0.073514	7.56478	acidic-plus-2;acidic-plus-2 pSxE;acidic-plus-2 pSxE/D;acidic-plus-2-4 pSTxxED;ATM kinase substrate motif;Casein kinase II substrate motif;DNA dependent Protein kinase substrate motif;MAPKAPK2 kinase substrate motif
NLQDAYINKELHYMNSDKINIAKNHQNVHMT	PF3D7_0212100	conserved Plasmodium protein, unknown function	S	80	NaN	NaN	NaN	NaN	NaN	NaN	NaN	NaN	NaN	NaN	-0.533382	-0.764134	-0.644773	-0.814978	-0.812315	-0.694717	-0.852335	-0.830214	-0.735487	-0.874109	NaN	0		0.126574	0.612327		3	___1	1	0.00124557	94.191	59.507	94.191	-0.24846	7.31706	PKA kinase substrate motif;PKC kinase substrate motif
MNDEMKNYNNVKRINSISHIPYMNNLKNYNE	PF3D7_0212100	conserved Plasmodium protein, unknown function	S	467	0.46558	0.534536	0.561363	0.523487	0.440033	0.55868	0.588627	0.532879	0.419596	0.458328	0.985918	0.875881	1.11272	0.813549	0.941471	0.955999	1.08719	1.10934	1.12054	1.08215	0.0130933	0.0970521		0.0878328	0.401856		3	___1	0.977628	7.39017e-05	110.32	84.169	94.639	0.39894	8.09524	14-3-3 domain binding motif;AMP-activated protein kinase substrate motif;Calmodulin-dependent protein kinase I substrate motif;Calmodulin-dependent protein kinase II alpha substrate motif;Calmodulin-dependent protein kinase II substrate motif;Calmodulin-dependent protein kinase IV substrate motif;Casein kinase II substrate motif;Chk1 kinase substrate motif;New PKA kinase substrate motif_RxxS;Phos…
DEMKNYNNVKRINSISHIPYMNNLKNYNEHT	PF3D7_0212100	conserved Plasmodium protein, unknown function	S	469	-3.32193	-3.41416	-3.57387	-3.59556	-3.08915	-3.11032	-3.12676	-3.112	-3.1353	-2.90642	-1.05233	-0.936276	-0.89646	-1.25491	-1.20439	-0.90045	-0.932613	-0.89695	-0.901947	-0.941719	-0.171642	0.353478		0.158229	0.496795		3	___1	0.835599	0.000136747	93.226	62.788	93.226	0.039304	7.81575
NNNKKITKRGRAKKNSTININNINKMNSTNN	PF3D7_0212100	conserved Plasmodium protein, unknown function	S	622	-2.99852	-3.00474	-3.25047	-2.53175	-2.7697	-2.5688	-3.48202	-2.96161	-3.2919	-3.01362	-1.0998	-1.27141	-1.29594	-2.13013	-2.3714	-2.13165	-1.64474	-1.31803	-2.10896	-2.28331	-0.46116	1.27207		0.988675	1.98679	+	3	___1	0.5	0.00344216	59.607	16.819	48.704	-0.55934	7.0944	New PKA kinase substrate motif_KKxS;New PKA kinase substrate motif_KxS;New PKA kinase substrate motif_KxxS;PKA kinase substrate motif;PKC kinase substrate motif
NNKEIEENINKLNEESDENNNLEILDEEEIT	PF3D7_0212100	conserved Plasmodium protein, unknown function	S	1452	1.3647	1.18569	1.32306	1.44474	1.27597	1.14777	0.634741	0.411432	0.633518	0.368187	1.22732	1.34191	1.14183	1.15366	1.28964	1.00963	0.941441	1.17278	1.04852	1.22733	0.00165685	0.00503748		0.0860443	0.320372		3	___1	1	3.38937e-76	410.44	361.54	299.97	0.63262	8.46662	acidic-plus-1-2 pSTxxED;acidic-plus-2;acidic-plus-2 pSxE;acidic-plus-2 pSxE/D;b-Adrenergic Receptor kinase substrate motif;Casein kinase II substrate motif
NIIHIDNTQNFKLSNSSENKLNQFEKKTVLL	PF3D7_0212100	conserved Plasmodium protein, unknown function	S	1801	0.531479	0.625385	0.542141	0.702196	0.578499	0.696198	0.270355	0.224192	0.162518	0.293135	2.05103	2.00336	1.8873	1.86484	1.72291	1.76047	1.74675	1.85005	1.7946	1.79044	-0.0926291	0.687612		0.197826	1.0362		2	___1	0.871473	0.000667051	183.03	65.718	80.979	0.21295	8.09573	acidic-plus-2;acidic-plus-2 pSxE;acidic-plus-2 pSxE/D;Casein kinase II substrate motif;PKA kinase substrate motif
IIHIDNTQNFKLSNSSENKLNQFEKKTVLLS	PF3D7_0212100	conserved Plasmodium protein, unknown function	S	1802	-1.09344	-0.834898	-1.00396	-0.7278	-0.884499	-0.974976	-1.08855	-1.14456	-1.09143	-1.37237	1.60732	1.56228	1.38136	1.5007	1.38383	1.39626	1.3404	1.40896	1.41176	1.41944	-0.115008	0.412816		0.0900555	0.43254		2	___1	0.704655	0.000667051	183.03	65.718	99.973	-0.63404	7.96442	G protein-coupled receptor kinase 1 substrate motif;MDC1 BRCT domain binding motif;Plk1 PBD domain binding motif
KKNSTININNINKMNSTNNKSSMINMNSVNN	PF3D7_0212100	conserved Plasmodium protein, unknown function	S	634	NaN	NaN	NaN	NaN	NaN	NaN	NaN	NaN	NaN	NaN	-1.22793	-1.44306	-1.24861	-1.64713	-1.62096	-1.41909	-1.34983	-1.47691	-1.67216	-1.45364	NaN	0		0.255862	0.90788		2	___1	0.89092	0.0106193	107.15	37.731	107.15	0.070476	7.17545	Calmodulin-dependent protein kinase II substrate motif;Chk1 kinase substrate motif;New PKA kinase substrate motif_KxxS;PKA kinase substrate motif;PKC kinase substrate motif
ENHEKSDMYNYKNDNSITNMEKSPNNITLVH	PF3D7_0212100	conserved Plasmodium protein, unknown function	S	1745	NaN	NaN	NaN	NaN	NaN	NaN	NaN	NaN	NaN	NaN	1.83811	1.7781	1.82885	1.63064	1.71666	1.76306	1.87365	1.91563	1.93613	1.91066	NaN	0		0.111568	0.913041		2	___1	1	2.81488e-163	277.21	219.43	277.21	-0.10895	8.02576	Casein kinase II substrate motif;PKA kinase substrate motif
NETYNFDGTLNNKNVSNNNNNDIHDKGVLNT	PF3D7_0212100	conserved Plasmodium protein, unknown function	S	781	1.61454	1.65429	1.64599	1.74614	1.70858	1.67475	0.146217	0.207752	0.371361	0.255247	1.43135	1.45217	1.40712	1.64233	1.63124	1.52093	0.89439	1.00669	1.10706	1.07619	-0.0715523	1.01833		-0.167956	1.26404		3	___1	1	3.28887e-14	166.57	96.974	92.633	0.83423	8.3836	New PKA kinase substrate motif_KxxS;PKA kinase substrate motif;PKC kinase substrate motif
LNGEFSKRILYNRSKSTENIKEMMQPHNEAN	PF3D7_0212100	conserved Plasmodium protein, unknown function	S	1160	NaN	NaN	NaN	NaN	NaN	NaN	NaN	NaN	NaN	NaN	0.2715	-0.12402	0.293646	-0.344828	0.0547638	1.82474	0.954851	1.27285	1.17173	1.10039	NaN	0		-0.364518	0.189967		2	___1	0.968472	0.0104554	68.893	32.934	68.893	0.44481	7.68781	14-3-3 domain binding motif;acidic-plus-2;acidic-plus-2 pSxE;acidic-plus-2 pSxE/D;basic-minus-acidic-plus KRxSTxED;Calmodulin-dependent protein kinase II substrate motif;Calmodulin-dependent protein kinase IV substrate motif;Casein kinase II substrate motif;New PKA kinase substrate motif_RxxS;PKA kinase substrate motif;PKC kinase substrate motif
MYNYKNDNSITNMEKSPNNITLVHKNIKDED	PF3D7_0212100	conserved Plasmodium protein, unknown function	S	1752	-3.18495	-2.98939	-2.97858	-3.62165	-3.20297	-3.15593	-2.21806	-2.57055	-3.04791	-2.965	0.740795	0.662972	0.726692	0.827915	0.88118	0.782633	0.386137	0.509979	0.643413	0.615175	0.275874	0.635125		-0.120423	1.07755		3	___1	0.999969	3.08381e-05	129.77	90.753	115.24	-0.29984	7.67575	CDK kinase substrate motif_minimal;CDK kinase substrate motif_minimal_pS;ERK1,2 kinase substrate motif;Growth associated histone HI kinase substrate motif;GSK-3, ERK1, ERK2, CDK5 substrate motif;WW domain binding motif
ETIFLKTRSSFSSVDSNIIHIDNTQNFKLSN	PF3D7_0212100	conserved Plasmodium protein, unknown function	S	1785	-1.94739	-1.92276	-1.84368	-1.73373	-1.68611	-1.79142	-2.56452	-2.32264	-1.78367	-2.37934	NaN	NaN	NaN	NaN	NaN	NaN	NaN	NaN	NaN	NaN	-0.167525	1.20981		NaN	0		3	___1	0.99601	3.71246e-05	148.52	125.38	148.52	-0.23929	6.90492	b-Adrenergic Receptor kinase substrate motif;MAPKAPK2 kinase substrate motif
SENKLNQFEKKTVLLSNDILYDAKKEIEQSY	PF3D7_0212100	conserved Plasmodium protein, unknown function	S	1817	1.82603	1.86406	1.78399	1.72593	1.8327	1.94984	0.781757	1.08647	1.07207	1.13879	3.02681	3.00955	3.06472	3.15816	3.1175	3.32516	2.5454	2.59293	2.88239	2.85118	-0.0114606	0.054138		-0.166581	0.89853		3	___1	1	3.44562e-05	261.64	178.11	221.85	0.41547	8.54473	acidic-plus-2;acidic-plus-2 pSxD;acidic-plus-2 pSxE/D
ITDDLFMQGNDDNHLSKDINCINGNEDIGLN	PF3D7_0212100	conserved Plasmodium protein, unknown function	S	1705	NaN	NaN	NaN	NaN	NaN	NaN	NaN	NaN	NaN	NaN	-0.198931	-0.082962	-0.223816	-0.235972	-0.0475388	-0.319565	-0.532238	-0.733541	-0.652605	-0.419483	NaN	0		0.0324554	0.121195		3	___1	1	6.92036e-05	120.41	94.291	120.41	0.087123	7.58135	acidic-plus-2;acidic-plus-2 pSxD;acidic-plus-2 pSxE/D
LRYKIDLNLYDEDVESDVELF__________	PF3D7_0212300	peptide chain release factor subunit 1, putative	S	422	3.6368	3.55978	3.67187	3.92911	3.91279	3.83538	2.68189	2.98221	3.26631	3.22486	2.28476	2.48381	2.44614	2.69317	2.66681	2.89107	2.51926	2.48219	2.62887	2.51885	-0.269613	1.59247	+	-0.345451	1.18025		2	___1	1	2.77467e-06	244.97	218.86	244.97	0.23704	9.18941	acidic-plus-3 pSTxxED;b-Adrenergic Receptor kinase substrate motif;Casein kinase I substrate motif;Casein kinase II substrate motif
YENPYYRNYNKEPYTSNEHKILNSNMDINNS	PF3D7_0212400	conserved Plasmodium membrane protein, unknown function	S	3507	3.25501	3.22223	3.18194	3.3131	3.2386	3.21114	3.04609	3.06857	3.16979	3.0665	2.40328	2.29844	2.40148	2.47811	2.52804	2.49896	2.01013	1.93273	2.13837	2.16546	-0.0345491	0.347035		-0.133966	1.15253		3	___1	0.994186	5.50266e-05	122.69	93.35	115.04	0.4182	8.69468	acidic-plus-2;acidic-plus-2 pSxE;acidic-plus-2 pSxE/D;Casein kinase II substrate motif
KKECLLLNINYDKHDSIVYNKYDNMFHYDEL	PF3D7_0212400	conserved Plasmodium membrane protein, unknown function	S	2698	1.6565	1.7225	1.66047	1.43663	1.4515	1.43752	2.38138	2.34555	1.82221	1.8597	1.46181	1.37044	1.46233	1.20167	1.17853	1.17853	0.907968	0.784113	0.830631	0.839714	0.23794	2.07741	+	0.245284	1.7932	+	3	___1	1	0.00081506	110.53	22.62	110.53	-0.029957	8.05839	b-Adrenergic Receptor kinase substrate motif;Casein kinase II substrate motif;New PKA kinase substrate motif_KxxS;Phosphorylase kinase substrate motif;PKA kinase substrate motif;PKC kinase substrate motif
SNEHKILNSNMDINNSNHFLRSNDENVKTNT	PF3D7_0212400	conserved Plasmodium membrane protein, unknown function	S	3522	0.204134	0.107735	0.263887	0.384293	0.324062	0.48636	0.605402	0.732645	0.569283	0.629429	-0.59362	-0.933029	-0.696413	-0.762207	-0.893938	-0.721882	-0.3218	-0.441948	-0.379089	-0.474304	-0.20632	1.05487		0.0516548	0.159435		3	___1	1	8.43337e-06	138.04	103.95	133.93	0.14071	8.42653
LNSNMDINNSNHFLRSNDENVKTNTNTNTNT	PF3D7_0212400	conserved Plasmodium membrane protein, unknown function	S	3528	-1.11742	-1.18419	-1.08524	-0.94367	-0.956036	-1.03795	-1.3929	-1.32475	-1.07439	-1.17865	-2.53224	-2.57306	-2.97504	-2.54101	-2.95226	-2.21994	-2.88464	-2.89124	-2.89328	-2.79445	-0.149733	1.16091		-0.122377	0.16856		4	___1	0.999986	1.5115e-05	124.82	105.44	124.82	0.15074	8.32354	acidic-plus-2;acidic-plus-2 pSxD;acidic-plus-2 pSxE/D;acidic-plus-2-3 pSTxxED;acidic-plus-3 pSTxxED;basic-minus-acidic-plus KRxSTxED;Casein kinase II substrate motif
VHDNKKIYSYNENCKSDEIMQKKIDMSIWKN	PF3D7_0212400	conserved Plasmodium membrane protein, unknown function	S	2619	0.0595379	0.0531464	-0.0380249	-0.104963	-0.133478	-0.0727577	0.615082	0.571892	0.406456	0.15663	-0.285646	-0.559319	-0.590565	-0.72846	-0.607269	-0.573845	-0.479298	-0.306847	-0.62311	-0.695635	0.12862	1.15236		0.158015	0.55311		3	___1	0.999986	1.15836e-05	127.5	98.116	122.77	0.15498	7.77447	acidic-plus-1-2 pSTxxED;acidic-plus-2;acidic-plus-2 pSxE;acidic-plus-2 pSxE/D;basic-minus-acidic-plus KRxSTxED;Casein kinase II substrate motif
VFSSNMNDDKKYNNLSDFKYTKENMDIKENF	PF3D7_0212400	conserved Plasmodium membrane protein, unknown function	S	1093	-2.24501	-2.47335	-2.47315	-2.14299	-2.21497	-2.45342	-2.22031	-2.14516	-1.97601	-2.3393	NaN	NaN	NaN	NaN	NaN	NaN	NaN	NaN	NaN	NaN	-0.12671	0.393391		NaN	0		3	___1	0.999992	0.00369421	67.022	33.614	67.022	-0.19283	6.77254
NHENVNTNVGHVFHSSFISENPYYHVTKHLD	PF3D7_0212400	conserved Plasmodium membrane protein, unknown function	S	3458	-2.93982	-2.65671	-2.88536	-2.96229	-2.70854	-3.15421	-2.42378	-2.49158	-2.48643	-2.57761	NaN	NaN	NaN	NaN	NaN	NaN	NaN	NaN	NaN	NaN	0.114384	0.268778		NaN	0		5	___1	0.832838	1.21355e-09	152.62	140.12	152.62	-0.60641	6.76353	Casein kinase I substrate motif;Casein kinase II substrate motif;MDC1 BRCT domain binding motif;Plk1 PBD domain binding motif
NVNTNVGHVFHSSFISENPYYHVTKHLDYYN	PF3D7_0212400	conserved Plasmodium membrane protein, unknown function	S	3461	NaN	NaN	NaN	NaN	NaN	NaN	NaN	NaN	NaN	NaN	-3.7433	-3.37123	-3.60747	-4.11758	-3.94265	-3.3964	-2.97716	-3.43898	-3.3919	-3.10633	NaN	0		0.244878	0.377282		5	___1	0.540253	0.000555238	49.618	32.117	49.618	-0.15537	6.46081	G protein-coupled receptor kinase 1 substrate motif;MAPKAPK2 kinase substrate motif
IWKNIDSIFPETFIDSDKQPAYNFDPIDSIN	PF3D7_0212400	conserved Plasmodium membrane protein, unknown function	S	2646	-2.82122	-2.77245	-2.81482	-2.83618	-2.68212	-2.95987	-2.78094	-2.85158	-2.71569	-2.86718	NaN	NaN	NaN	NaN	NaN	NaN	NaN	NaN	NaN	NaN	0.023228	0.0952288		NaN	0		3	___1	0.617491	0.0012413	44.969	33.648	44.969	0.32363	7.75127	b-Adrenergic Receptor kinase substrate motif;G protein-coupled receptor kinase 1 substrate motif;PKA kinase substrate motif;PKC kinase substrate motif
IDSDKQPAYNFDPIDSINLGSSRSNNEKKKK	PF3D7_0212400	conserved Plasmodium membrane protein, unknown function	S	2659	-1.18894	-1.16251	-1.46198	-1.87193	-1.75951	-1.88501	-0.406292	-0.683483	-1.26994	-1.13887	0.140669	0.153725	0.0157661	0.197254	0.2978	-0.0187492	-0.44335	-0.422178	-0.176582	-0.0973263	0.567677	1.49791	+	-0.0553818	0.190255		2	___1	0.999972	1.49288e-06	153.86	115.06	153.86	0.048233	7.67667	b-Adrenergic Receptor kinase substrate motif
HVQRDQRCLNNNKNKSEDNEKIYCTNNNGDG	PF3D7_0212400	conserved Plasmodium membrane protein, unknown function	S	3181	1.93964	2.08196	1.8184	1.82068	1.83081	1.71997	1.98723	2.12926	1.7226	1.92562	2.46331	2.53767	2.2942	2.38102	2.44194	2.17152	2.36071	2.17386	1.91109	2.18468	0.156176	0.690321		0.100231	0.341866		2	___1	1	0.000829306	120.77	38.484	57.347	0.086783	8.55707	acidic-plus-1-2 pSTxxED;acidic-plus-2;acidic-plus-2 pSxD;acidic-plus-2 pSxE/D;acidic-plus-2-4 pSTxxED;basic-minus-acidic-plus KRxSTxED;G protein-coupled receptor kinase 1 substrate motif;New PKA kinase substrate motif_KxxS;PKA kinase substrate motif;PKC kinase substrate motif
HRKSSKYHRNNQEEYSHNNKTNDNSVSNLYR	PF3D7_0212400	conserved Plasmodium membrane protein, unknown function	S	1044	-2.91901	-2.5485	-2.97443	-2.97627	-2.7042	-2.92771	-3.31003	-3.53874	-3.1685	-3.46172	NaN	NaN	NaN	NaN	NaN	NaN	NaN	NaN	NaN	NaN	0.0554123	0.119766		NaN	0		3	___1	0.997372	0.000637941	84.468	57.133	84.468	-0.065077	6.81481	Casein kinase I substrate motif
NNQEEYSHNNKTNDNSVSNLYRDIENEYDEN	PF3D7_0212400	conserved Plasmodium membrane protein, unknown function	S	1053	1.12185	1.16851	1.14936	1.08606	1.07524	1.15411	1.35792	1.19594	0.914194	1.00464	1.08618	1.02475	0.973928	0.968288	1.06439	1.21579	1.04421	1.18571	1.2833	1.20822	0.0414378	0.554512		-0.0545355	0.250732		4	___1	0.999957	1.35051e-115	414.92	383.78	414.92	-0.46012	8.74663	Casein kinase II substrate motif
QEEYSHNNKTNDNSVSNLYRDIENEYDENHL	PF3D7_0212400	conserved Plasmodium membrane protein, unknown function	S	1055	NaN	NaN	NaN	NaN	NaN	NaN	NaN	NaN	NaN	NaN	-0.0215588	0.0719433	-0.149553	-0.121971	-0.0421276	0.125183	-0.0934582	-0.170444	-0.139437	-0.183191	NaN	0		-0.0200844	0.0679069		3	___1	0.970557	1.36258e-07	179.8	131.57	126.36	0.21034	7.67671	Casein kinase II substrate motif
NNKEKKMKNNQKTVYSNNNIMGEEFYNEFYL	PF3D7_0212400	conserved Plasmodium membrane protein, unknown function	S	2784	-1.99236	-2.05207	-2.12092	-2.21304	-2.07261	-1.90676	-1.23842	-1.41283	-1.28749	-1.25156	NaN	NaN	NaN	NaN	NaN	NaN	NaN	NaN	NaN	NaN	0.00902081	0.0297936		NaN	0		3	___1	0.994905	8.55895e-05	96.679	82.369	96.679	-0.029615	7.57708	PKA kinase substrate motif
NNNNNNDDDDKYNIESDEELIERIKKNADAL	PF3D7_0212400	conserved Plasmodium membrane protein, unknown function	S	136	-1.32285	-1.17141	-1.387	-1.21079	-1.19425	-1.35648	-1.12776	-1.01692	-1.02493	-0.90374	-2.93183	-2.34326	-3.23588	-2.3864	-2.56278	-3.40217	-3.05168	-3.50811	-3.17079	-2.90316	-0.0399125	0.170733		-0.0532068	0.0417806		2	___1	1	0.00045242	121.76	103.14	121.76	0.5647	7.47789	acidic-plus-1-2 pSTxxED;acidic-plus-2;acidic-plus-2 pSxE;acidic-plus-2 pSxE/D;acidic-plus-2-3 pSTxxED;acidic-plus-3 pSTxxED;b-Adrenergic Receptor kinase substrate motif;BARD1 BRCT domain binding motif;Casein kinase II substrate motif
DGNNNNNNNILLSQNSSTILSHVVQEDYADG	PF3D7_0212500	conserved Plasmodium protein, unknown function	S	429	NaN	NaN	NaN	NaN	NaN	NaN	NaN	NaN	NaN	NaN	-1.79671	-2.07795	-1.96612	-2.36883	-2.19346	-1.79471	-1.69104	-1.6938	-1.61662	-1.5641	NaN	0		0.172071	0.339408		4	___1	0.593923	1.74067e-22	178.19	162.22	178.19	0.67184	7.35407	Casein kinase II substrate motif
VDVLYNKDQLGYYKNSLDDNNNNNNNYNNDN	PF3D7_0212500	conserved Plasmodium protein, unknown function	S	3130	-2.12883	-1.93219	-2.17805	-2.4942	-2.35186	-2.15981	-1.45022	-1.5357	-1.82708	-1.92027	-0.112942	-0.107979	-0.0915089	-0.443552	-0.422579	-0.261112	-0.281572	-0.275465	-0.277508	-0.245933	0.255598	0.76344		0.271605	1.36956	+	3	___1	1	1.37788e-05	100.1	91.62	89.511	0.10842	7.70008	acidic-plus-2;acidic-plus-2 basic-2;acidic-plus-2 pSxD;acidic-plus-2 pSxE/D;acidic-plus-2-3 pSTxxED;acidic-plus-3 pSTxxED;Casein kinase II substrate motif;New PKA kinase substrate motif_KxS;PKA kinase substrate motif;PKC kinase substrate motif;Pyruvate dehydrogenase kinase substrate motif
NKKKDRSRDTYEDEESREGAYGENTTEDLNE	PF3D7_0212500	conserved Plasmodium protein, unknown function	S	286	0.847631	0.822844	0.805555	0.75532	0.895636	0.783676	0.853495	0.672907	1.0306	1.01273	0.972868	1.34231	0.986542	1.00347	1.11913	0.899517	0.950727	0.970005	0.979267	1.01559	0.0137997	0.104576		0.0932	0.247668		4	___1	0.999924	8.22987e-21	235.6	213.95	171.23	0.61546	8.48814	acidic-plus-2;acidic-plus-2 pSxE;acidic-plus-2 pSxE/D;b-Adrenergic Receptor kinase substrate motif;Casein kinase I substrate motif;Casein kinase II substrate motif;G protein-coupled receptor kinase 1 substrate motif
RRAHNNIKYDIKEGGSDNIYTSNIKRNKKKI	PF3D7_0212500	conserved Plasmodium protein, unknown function	S	3172	4.07461	4.10947	4.0837	4.00378	3.99437	4.0353	4.41367	4.31529	4.64105	4.71636	3.5393	3.57597	3.58794	3.26857	3.24099	3.26845	3.47754	3.43958	3.29234	3.33157	0.0781085	1.3937	+	0.308395	2.50563	+	2	___1	1	8.80582e-68	290.39	237.18	283.1	-0.017397	9.10384	Casein kinase I substrate motif;PKA kinase substrate motif
SNIMARNEKNRFHLNSQVRSEPNLRTTLGNN	PF3D7_0212500	conserved Plasmodium protein, unknown function	S	1582	NaN	NaN	NaN	NaN	NaN	NaN	NaN	NaN	NaN	NaN	-2.54246	-2.55455	-2.2489	-2.82884	-2.90984	-2.70216	-2.79482	-2.77016	-2.42484	-2.53539	NaN	0		0.364977	1.05093		3	___1	0.5	0.00142383	61.692	34.963	61.692	-0.34142	6.72805	ATM kinase substrate motif;DNA dependent Protein kinase substrate motif;G protein-coupled receptor kinase 1 substrate motif;GSK3 kinase substrate motif
ARNEKNRFHLNSQVRSEPNLRTTLGNNLTNT	PF3D7_0212500	conserved Plasmodium protein, unknown function	S	1586	-0.77989	-0.718432	-0.810566	-0.778027	-0.610479	-0.646637	-0.299845	-0.187727	-0.109726	-0.115334	-0.842873	-0.672623	-0.555916	-1.0666	-1.17602	-1.05169	-0.767307	-0.629908	-0.514454	-0.608	-0.0912482	0.594535		0.407631	1.32402	+	4	___1	0.999526	2.57225e-05	113.47	80.658	113.47	-0.46139	7.93092	G protein-coupled receptor kinase 1 substrate motif;MAPKAPK2 kinase substrate motif
GRKKIKGFFKLKKGDSEDENKEKETKDHRLK	PF3D7_0212500	conserved Plasmodium protein, unknown function	S	76	5.12705	5.00893	4.91498	5.08045	4.99325	5.06559	5.36373	5.40321	5.5326	5.54984	4.89072	4.80977	4.72106	4.47362	4.46701	4.36765	4.5537	4.48207	4.30487	4.37608	-0.0294437	0.152884		0.37109	1.60218	+	3	___1	1	3.12524e-06	166.45	110.09	121.69	-0.00086465	9.65311	acidic-plus-1-2 pSTxxED;acidic-plus-2;acidic-plus-2 pSxD;acidic-plus-2 pSxE/D;acidic-plus-2-3 pSTxxED;acidic-plus-3 pSTxxED;b-Adrenergic Receptor kinase substrate motif;BARD1 BRCT domain binding motif;Calmodulin-dependent protein kinase II substrate motif;Casein kinase II substrate motif;Chk1 kinase substrate motif;G protein-coupled receptor kinase 1 substrate motif;New PKA kinase substrate motif…
LNVRGRTNTLDDIIVSDHGNSYDKYNTSKHN	PF3D7_0212500	conserved Plasmodium protein, unknown function	S	2820	3.05581	3.04442	3.09639	3.05187	3.00352	3.06582	3.17154	3.10709	3.9146	3.89811	2.92297	3.14458	2.98338	2.83164	2.87434	2.92045	3.05382	3.06805	3.02288	3.03031	0.0251433	0.382761		0.141494	0.734624		3	___1	1	4.54147e-15	282.35	230.65	282.35	0.027842	9.21911
RTNTLDDIIVSDHGNSYDKYNTSKHNRRKNH	PF3D7_0212500	conserved Plasmodium protein, unknown function	S	2825	-0.409784	-0.426245	-0.400179	-0.454281	-0.6532	-0.638447	-0.745251	-0.713255	-0.327631	-0.545628	NaN	NaN	NaN	NaN	NaN	NaN	NaN	NaN	NaN	NaN	0.169907	0.925329		NaN	0		3	___1	0.999714	5.27725e-08	203.47	164.18	85.467	0.20512	8.66528	acidic-plus-2;acidic-plus-2 pSxD;acidic-plus-2 pSxE/D
YYQGLPNYNNMMIKGSHIINELPKNNYIYEN	PF3D7_0212500	conserved Plasmodium protein, unknown function	S	2950	0.646498	0.656042	0.745606	0.683758	0.645847	0.782177	1.02258	0.964436	1.09311	1.16614	0.160244	0.0410843	0.0479813	-0.273006	0.20537	-0.139292	-0.0427036	-0.212379	-0.240093	-0.106161	-0.0212123	0.142601		0.152079	0.38589		3	___1	1	0.00039799	98.105	72.446	54.343	0.33086	7.59733	New PKA kinase substrate motif_KxS;PKA kinase substrate motif;PKC kinase substrate motif
MKVSEASRGVGISIISKEKIEEDEEESFYNM	PF3D7_0212500	conserved Plasmodium protein, unknown function	S	2192	1.16685	1.05734	1.0791	0.98811	1.0129	0.964058	1.58681	1.64535	1.93235	1.98935	2.16425	2.10684	2.12984	1.93686	1.90184	2.03849	2.04138	1.91914	2.04117	2.01797	0.112744	1.04583		0.174576	1.23185		2	___1	0.999995	3.84192e-06	138.99	78.593	110.39	0.29437	8.01561	acidic-plus-2;acidic-plus-2 pSxE;acidic-plus-2 pSxE/D;Casein kinase II substrate motif
HSNINSDLDVDRKKHSDNVYEESEQDGKQTE	PF3D7_0212500	conserved Plasmodium protein, unknown function	S	45	1.54084	1.67283	1.54839	1.57222	1.63725	1.56088	2.01771	1.93362	1.70081	1.70219	2.00156	2.01447	2.01856	1.86835	1.77395	1.74317	1.67311	1.67298	1.67849	1.63666	-0.0027682	0.0177032		0.216371	1.53022	+	3	___1	1	1.15933e-06	208.44	143.34	200.39	0.18263	9.37747	New PKA kinase substrate motif_KKxS;New PKA kinase substrate motif_KxS;New PKA kinase substrate motif_KxxS;Pim1 kinase substrate sequence;PKA kinase substrate motif;PKC kinase substrate motif
LDVDRKKHSDNVYEESEQDGKQTEGRKKIKG	PF3D7_0212500	conserved Plasmodium protein, unknown function	S	52	2.67155	2.64272	2.65122	2.71036	2.72746	2.65843	2.89545	2.79301	3.33168	3.45621	2.39007	2.33917	2.33666	2.20624	2.1463	2.21078	2.24451	2.24589	2.31518	2.27297	-0.0435874	0.717405		0.167531	1.59888	+	3	___1	1	7.24651e-08	244.52	191.35	244.52	0.12171	9.475	acidic-plus-3 pSTxxED;b-Adrenergic Receptor kinase substrate motif;Casein kinase II substrate motif;G protein-coupled receptor kinase 1 substrate motif;Pyruvate dehydrogenase kinase substrate motif
EENINVLKKKKKKKNSDTINYNKKYFNKNKH	PF3D7_0212500	conserved Plasmodium protein, unknown function	S	113	1.11658	1.11165	1.14556	1.0176	1.09054	1.03347	2.21752	2.21602	1.25014	1.14946	1.84421	1.67748	1.75318	0.920216	0.811398	0.914909	1.1821	1.2287	0.788527	0.681194	0.0773926	1.05774		0.876116	2.33452	+	4	___1	0.999975	4.06848e-05	121.45	88.951	60.448	0.0822	8.22248	Casein kinase II substrate motif;New PKA kinase substrate motif_KKxS;New PKA kinase substrate motif_KxS;New PKA kinase substrate motif_KxxS;Pim1 kinase substrate sequence;PKA kinase substrate motif;PKC kinase substrate motif
RNMPNRNIPNMMHVDSQNNLYNSGYNSKPSG	PF3D7_0212500	conserved Plasmodium protein, unknown function	S	1661	-0.786755	-0.883331	-0.837309	-0.804615	-0.792849	-0.709379	-1.33922	-0.978251	-0.992245	-1.14354	-1.25625	-1.30831	-1.11049	-1.20407	-1.14192	-1.11381	-1.36984	-1.15473	-1.08007	-1.24401	-0.0668507	0.612384		-0.0717468	0.415305		3	___1	0.990754	0.000753684	57.009	45.387	53.359	0.3948	7.69022	AMP-activated protein kinase substrate motif;ATM kinase substrate motif;b-Adrenergic Receptor kinase substrate motif;DNA dependent Protein kinase substrate motif;HMGCoA Reductase kinase substrate motif
NLENEEPIHKNKTSKSMNDDTKSVSHYEETK	PF3D7_0212500	conserved Plasmodium protein, unknown function	S	3621	NaN	NaN	NaN	NaN	NaN	NaN	NaN	NaN	NaN	NaN	-0.598879	-0.44334	-0.500795	-0.938593	-0.860924	-1.05913	-0.793848	-0.736481	-0.726727	-0.648964	NaN	0		0.438543	1.5705	+	2	___1	0.873296	0.0144404	89.171	50.149	89.171	-0.068514	8.1936	acidic-plus-3 pSTxxED;acidic-plus-3-4 pSTxxEDED;Casein kinase II substrate motif;PKA kinase substrate motif;Pyruvate dehydrogenase kinase substrate motif
SRNYMIEHTANDDNSSFNYYDNGKSSINSYN	PF3D7_0212500	conserved Plasmodium protein, unknown function	S	956	-0.917599	-1.1671	-0.87904	-0.697935	-0.768515	-0.815191	-0.827585	-1.06259	-0.575895	-0.124411	NaN	NaN	NaN	NaN	NaN	NaN	NaN	NaN	NaN	NaN	-0.227367	0.845886		NaN	0		3	___1	0.981066	2.59929e-06	162.77	137.94	162.77	-0.0032562	7.54307	Casein kinase I substrate motif;Casein kinase II substrate motif;MDC1 BRCT domain binding motif;Plk1 PBD domain binding motif
KRKGKRYSSDSYKDDSPQYMSERYSSEKYSS	PF3D7_0212500	conserved Plasmodium protein, unknown function	S	218	-0.273552	-0.261892	-0.363672	-0.348663	-0.26374	-0.356318	-0.168932	-0.1448	0.119583	0.0141411	0.545818	0.466244	0.486498	0.493092	0.0353108	0.826569	0.743805	0.669205	0.711872	0.63698	0.0232016	0.187821		0.047863	0.0681428		4	___1	0.999987	6.81772e-05	135.98	125.04	123.99	-0.27128	7.6668	b-Adrenergic Receptor kinase substrate motif;Casein kinase II substrate motif;CDK kinase substrate motif_minimal;CDK kinase substrate motif_minimal_pS;ERK1,2 kinase substrate motif;GSK-3, ERK1, ERK2, CDK5 substrate motif;New PKA kinase substrate motif_KxxS;PKA kinase substrate motif;PKA kinase substrate motif_KxxSxQ;PKC kinase substrate motif;WW domain binding motif
SYNISNTYPEYMDNKSFIDEYNKNIYCDDLH	PF3D7_0212500	conserved Plasmodium protein, unknown function	S	984	2.04275	1.99163	2.02055	1.97781	1.89542	1.91855	2.23975	2.29411	2.44138	2.05958	3.67889	3.72755	3.66354	3.40999	3.38551	3.39692	3.52556	3.50441	3.48392	3.3911	0.0877177	1.03541		0.292522	2.30998	+	2	___1	1	0.000549723	172.88	74.916	145.25	-1.1181	8.80183	acidic-plus-3 pSTxxED;acidic-plus-3-4 pSTxxEDED;Casein kinase I substrate motif;Casein kinase II substrate motif;Pyruvate dehydrogenase kinase substrate motif
NNNYNNDNIRRSHVSSCSYRRAHNNIKYDIK	PF3D7_0212500	conserved Plasmodium protein, unknown function	S	3153	-3.811	-3.49268	-4.36365	-4.03669	-4.20742	-3.78641	-4.27075	-4.1799	-3.54409	-3.52962	NaN	NaN	NaN	NaN	NaN	NaN	NaN	NaN	NaN	NaN	0.121061	0.148861		NaN	0		2	___1	0.740026	0.0100666	70.1	58.949	70.1	0.06193	7.75371	Casein kinase II substrate motif;MAPKAPK2 kinase substrate motif;MDC1 BRCT domain binding motif;Plk1 PBD domain binding motif
NYNNDNIRRSHVSSCSYRRAHNNIKYDIKEG	PF3D7_0212500	conserved Plasmodium protein, unknown function	S	3155	-0.934792	-0.680634	-0.738112	-0.766869	-0.685751	-0.734774	-0.634182	-0.718723	-0.680378	-0.751913	-2.51917	-2.4679	-2.50607	-2.75339	-2.71945	-2.89497	-2.11281	-2.22813	-2.32521	-2.04038	-0.0553811	0.249895		0.291557	1.45768	+	3	___1	0.949808	0.000647744	84.169	60.564	77.597	1.2167	8.14968	G protein-coupled receptor kinase 1 substrate motif;PKA kinase substrate motif;PKC kinase substrate motif
IHKNKTSKSMNDDTKSVSHYEETKKKNDDDD	PF3D7_0212500	conserved Plasmodium protein, unknown function	S	3628	2.30213	2.25714	2.28374	2.37698	2.31139	2.3011	2.51756	2.60644	2.66844	2.50902	2.65798	2.69142	2.64294	2.51243	2.48276	2.43478	2.61443	2.49704	2.53524	2.51752	-0.0488167	0.670317		0.187457	1.7033	+	2	___1	1	8.67787e-07	171.92	118.36	151.13	0.043913	8.75756	Casein kinase I substrate motif;Casein kinase II substrate motif
YSVDNMTSVNNTKYVSGVPSYAHVLINKQVN	PF3D7_0212500	conserved Plasmodium protein, unknown function	S	2918	NaN	NaN	NaN	NaN	NaN	NaN	NaN	NaN	NaN	NaN	-2.31371	-2.70691	-2.60354	-2.69393	-2.1913	-2.01388	-2.206	-2.09132	-2.0857	-2.18597	NaN	0		-0.241685	0.384886		3	___1	0.593683	0.011741	74.816	21.929	74.816	-0.13714	7.17993	G protein-coupled receptor kinase 1 substrate motif;GSK3 kinase substrate motif;New PKA kinase substrate motif_KxxS;PKA kinase substrate motif;PKC kinase substrate motif
NMTSVNNTKYVSGVPSYAHVLINKQVNEYYQ	PF3D7_0212500	conserved Plasmodium protein, unknown function	S	2922	1.05606	1.02074	0.968075	0.901525	0.789841	0.901276	1.85121	1.73215	1.58251	1.50911	-0.928732	-1.0177	-0.961979	-1.26936	-1.37026	-1.34462	-1.44495	-1.47445	-1.54262	-1.29113	0.150746	1.10171		0.358613	1.9157	+	3	___1	0.984339	3.71374e-06	134.44	71.797	103.61	0.069305	7.84644	DNA dependent Protein kinase substrate motif;MAPKAPK2 kinase substrate motif
NLSSHNMKSKMDRNDSDKVKCKNQEGINECV	PF3D7_0212900	arginyl-tRNA--protein transferase	S	21	0.882959	0.838385	0.767017	0.501051	0.532558	0.538986	2.39331	2.40987	1.34244	1.56708	2.37218	2.45301	2.3397	2.40397	2.28068	2.09419	2.54886	2.369	2.36145	2.32687	0.305255	1.87177	+	0.128681	0.504997		3	___1	1	0.000803194	105.2	31.317	50.385	-0.21278	8.46886	14-3-3 domain binding motif;b-Adrenergic Receptor kinase substrate motif;Calmodulin-dependent protein kinase II substrate motif;Calmodulin-dependent protein kinase IV substrate motif;Chk1 kinase substrate motif;New PKA kinase substrate motif_RxxS;PKA kinase substrate motif;PKC kinase substrate motif
______________MSEQGNLSSHNMKSKMD	PF3D7_0212900	arginyl-tRNA--protein transferase	S	2	-0.52916	-0.403992	-0.407848	-0.364149	-0.381165	-0.313791	-0.320868	-0.43388	-0.325455	-0.502529	-2.44563	-2.58973	-2.5242	-2.37771	-2.47148	-1.92634	-2.06592	-1.62766	-2.08929	-1.81977	-0.0939649	0.752829		-0.261337	0.567537		2	___1	0.999991	0.000112159	91.867	73.252	91.867	-0.18467	8.49199	G protein-coupled receptor kinase 1 substrate motif
_______MSEQGNLSSHNMKSKMDRNDSDKV	PF3D7_0212900	arginyl-tRNA--protein transferase	S	9	-3.36573	-3.42832	-2.86143	-3.26874	-3.14478	-2.8936	-3.30909	-3.22214	-3.48374	-3.53062	NaN	NaN	NaN	NaN	NaN	NaN	NaN	NaN	NaN	NaN	-0.116119	0.19597		NaN	0		2	___1	0.596799	0.000368104	66.262	47.648	66.262	-1.2446	6.86207	MDC1 BRCT domain binding motif;Plk1 PBD domain binding motif
PFSTFVNMTSRKSRPSTTTNINTNNYNKPAT	PF3D7_0213100	protein SIS1	S	135	0.675833	0.533306	0.595913	0.706486	0.716787	0.608381	-0.618824	-0.526274	-0.851069	-0.683508	-1.317	-1.43768	-1.32554	-1.30213	-1.29707	-1.41722	-1.25488	-1.51526	-1.73898	-1.53331	-0.0755342	0.529478		-0.021265	0.132337		3	___1	0.577573	2.75744e-06	166.34	111.75	134.06	-0.069948	7.86874	Casein kinase I substrate motif;Casein kinase II substrate motif;DNA dependent Protein kinase substrate motif;New PKA kinase substrate motif_RxS;PKA kinase substrate motif;PKA kinase substrate motif_RxS;PKC kinase substrate motif
LIEEVYDFKNLKNQNSLQSTNTKKCIVHNEE	PF3D7_0213500	tetratricopeptide repeat protein, putative	S	225	0.647102	0.514271	0.589365	0.6103	0.499687	0.509745	0.930878	0.99847	0.246138	0.395353	0.276386	0.367428	0.123308	0.33	0.396921	-0.0841522	0.861038	0.936794	0.714743	0.732134	0.0436687	0.308976		0.0414511	0.0827125		2	___1	0.99998	3.63009e-07	182.33	114.94	182.33	0.23953	7.78204	Casein kinase I substrate motif;Casein kinase II substrate motif;G protein-coupled receptor kinase 1 substrate motif;PKA kinase substrate motif
QSCFYKYSPNYAKSNSNIDGPTIEKEMETCV	PF3D7_0213700	conserved protein, unknown function	S	112	-0.401611	-0.158781	-0.387262	-0.283043	-0.182182	-0.139164	-0.26194	-0.328842	-0.137329	-0.238153	-0.706161	-0.54801	-0.50419	-0.172764	-0.168745	-0.219561	-0.217924	-0.169998	-0.352846	-0.22291	-0.114422	0.482424		-0.399097	1.61312	+	2	___1	0.993823	9.72536e-05	146.96	106.24	125.28	0.029649	7.29846	acidic-plus-3 pSTxxED;Casein kinase II substrate motif;New PKA kinase substrate motif_KxxS;PKA kinase substrate motif;PKC kinase substrate motif;Pyruvate dehydrogenase kinase substrate motif
QNNLQSCQQSCFYKYSPNYAKSNSNIDGPTI	PF3D7_0213700	conserved protein, unknown function	S	104	-0.649019	-0.544331	-0.705093	-0.5622	-0.740471	-0.716923	-1.02213	-1.00992	-0.646296	-0.547766	NaN	NaN	NaN	NaN	NaN	NaN	NaN	NaN	NaN	NaN	0.0403837	0.196405		NaN	0		2	___1	0.965502	0.0167727	83.647	18.182	83.647	-0.24364	7.68609	Casein kinase II substrate motif;CDK kinase substrate motif_minimal;CDK kinase substrate motif_minimal_pS;ERK1,2 kinase substrate motif;G protein-coupled receptor kinase 1 substrate motif;GSK-3, ERK1, ERK2, CDK5 substrate motif;New PKA kinase substrate motif_KxS;PKA kinase substrate motif;PKC kinase substrate motif;WW domain binding motif
TKFHTQIINNTMNSRSSIATTTKNYPTSNLN	PF3D7_0214100	protein transport protein SEC31	S	1087	NaN	NaN	NaN	NaN	NaN	NaN	NaN	NaN	NaN	NaN	0.371288	0.580467	0.215733	-0.808258	-0.949093	-0.890856	0.129107	-0.0713921	-1.28451	-1.46602	NaN	0		1.2719	2.10563	+	2	___1	0.856903	0.000250259	171.7	79.206	171.7	-0.53232	7.38858	G protein-coupled receptor kinase 1 substrate motif
KFHTQIINNTMNSRSSIATTTKNYPTSNLNS	PF3D7_0214100	protein transport protein SEC31	S	1088	0.22399	0.200273	0.198484	-0.160299	-0.121227	-0.166992	1.56461	1.32522	-0.227108	-0.307552	0.801182	1.04565	0.744993	-0.286345	-0.141647	-0.31678	0.631432	0.452818	-0.35622	-0.455181	0.357089	2.67361	+	1.1122	2.04006	+	2	___1	0.960292	0.000626169	129.28	59.469	129.28	-0.68381	7.33369	Casein kinase I substrate motif;Casein kinase II substrate motif;G protein-coupled receptor kinase 1 substrate motif;MDC1 BRCT domain binding motif;New PKA kinase substrate motif_RxS;PKA kinase substrate motif;PKA kinase substrate motif_RxS;PKC kinase substrate motif;Plk1 PBD domain binding motif
TDDNNDNGDHNKNEGSNINGEHVSEHILNEK	PF3D7_0214100	protein transport protein SEC31	S	705	-1.96392	-1.98835	-1.88732	-1.7944	-1.78108	-1.90118	-2.07252	-2.37603	-1.88426	-1.91594	-2.43129	-2.52622	-2.46533	-1.83547	-1.90753	-2.14425	-2.2316	-2.09892	-2.32199	-2.13922	-0.120977	0.883031		-0.511859	1.46478	+	4	___1	0.999977	7.72949e-05	89.979	65.441	89.979	0.071626	7.45381	PKA kinase substrate motif
DHNKNEGSNINGEHVSEHILNEKNNTNNWNL	PF3D7_0214100	protein transport protein SEC31	S	713	0.0238991	-0.0401859	0.0562801	0.0872631	0.110336	0.0326958	0.24435	0.17971	0.252037	0.171925	-3.65922	-3.48828	-3.46617	-3.63251	-3.39442	-3.45437	-3.06015	-3.67855	-3.40061	-3.18712	-0.063434	0.648828		-0.044123	0.164355		4	___1	1	3.04243e-05	147.26	120.24	147.26	-0.33449	7.63273	Casein kinase I substrate motif;G protein-coupled receptor kinase 1 substrate motif
ADIQNVVSPPRNKNQSISSTANLNYQHDNQF	PF3D7_0214100	protein transport protein SEC31	S	1243	NaN	NaN	NaN	NaN	NaN	NaN	NaN	NaN	NaN	NaN	-0.682793	-1.03961	-0.623318	-1.53761	-1.45287	-1.47703	-0.594765	-0.20656	-1.26609	-1.39378	NaN	0		0.707266	1.47745	+	3	___1	0.999801	0.000459427	287.91	239.25	104.53	0.11985	7.81283	Casein kinase I substrate motif;Casein kinase II substrate motif;G protein-coupled receptor kinase 1 substrate motif;New PKA kinase substrate motif_KxxS;Phosphorylase kinase substrate motif;PKA kinase substrate motif;PKC kinase substrate motif
IQNVVSPPRNKNQSISSTANLNYQHDNQFNK	PF3D7_0214100	protein transport protein SEC31	S	1245	-1.17633	-1.19587	-1.11065	-1.27061	-1.29756	-1.35902	-0.326172	-0.116531	-1.52466	-1.46962	NaN	NaN	NaN	NaN	NaN	NaN	NaN	NaN	NaN	NaN	0.148111	1.24921		NaN	0		3	___1	0.951048	1.54547e-49	243.24	222.64	243.24	0.26798	7.91896	Casein kinase II substrate motif
QNVVSPPRNKNQSISSTANLNYQHDNQFNKR	PF3D7_0214100	protein transport protein SEC31	S	1246	-0.641558	-0.65189	-0.498104	-0.445078	-0.571974	-0.560276	0.0883675	0.152153	-0.165783	-0.155443	-2.25357	-2.40037	-2.2936	-2.44683	-2.26916	-2.45268	-1.88074	-1.47396	-1.71462	-1.83776	-0.071408	0.419176		0.0737104	0.369957		3	___1	0.801744	1.04345e-30	325.1	283.84	325.1	0.39665	8.05679	MDC1 BRCT domain binding motif;Plk1 PBD domain binding motif
SQVQQNSIIPEKQLTSPMFSSNSYGNINKTH	PF3D7_0214100	protein transport protein SEC31	S	1179	1.5312	1.53318	1.48783	1.64875	1.68432	1.6422	0.55328	0.562168	0.665558	0.635651	NaN	NaN	NaN	NaN	NaN	NaN	NaN	NaN	NaN	NaN	-0.141018	1.71984	+	NaN	0		2	___1	0.936952	1.13266e-05	172.82	149.9	117.09	-0.10852	7.78888	Casein kinase I substrate motif;CDK kinase substrate motif_minimal;CDK kinase substrate motif_minimal_pS;ERK1,2 kinase substrate motif;G protein-coupled receptor kinase 1 substrate motif;GSK3 kinase substrate motif;GSK-3, ERK1, ERK2, CDK5 substrate motif;PKA kinase substrate motif;WW domain binding motif
QNSIIPEKQLTSPMFSSNSYGNINKTHTTNN	PF3D7_0214100	protein transport protein SEC31	S	1183	NaN	NaN	NaN	NaN	NaN	NaN	NaN	NaN	NaN	NaN	0.63538	0.6957	0.761942	1.14558	1.05217	1.12913	0.774382	0.808968	0.802715	0.782827	NaN	0		-0.411287	1.90115	+	2	___1	0.982575	4.49614e-05	158.3	136.63	158.3	-0.21913	7.83507	Casein kinase I substrate motif;Casein kinase II substrate motif;MAPKAPK2 kinase substrate motif
IIPEKQLTSPMFSSNSYGNINKTHTTNNAVP	PF3D7_0214100	protein transport protein SEC31	S	1186	NaN	NaN	NaN	NaN	NaN	NaN	NaN	NaN	NaN	NaN	-1.10219	-0.988399	-1.16346	-1.21993	-1.18592	-1.20387	-0.763315	-0.811577	-1.02587	-0.853315	NaN	0		0.11856	0.82046		2	___1	0.91413	1.13266e-05	172.82	152.61	172.82	-0.007883	7.2108
EKTENEKIKQNEEDISGNDEHLLNSSIKGKE	PF3D7_0214100	protein transport protein SEC31	S	663	2.75507	2.69135	2.68187	2.8079	2.83031	2.80303	2.91992	2.92063	2.98923	2.95264	2.09412	2.02399	1.95879	2.09191	2.17403	2.1611	2.54588	2.66081	2.54122	2.57686	-0.104317	1.29357		-0.116711	0.887754		3	___1	1	4.75256e-09	266.09	220.1	266.09	0.47564	8.77605	acidic-plus-3 pSTxxED;acidic-plus-3-4 pSTxxEDED;Casein kinase I substrate motif;Casein kinase II substrate motif;Pyruvate dehydrogenase kinase substrate motif
QNEEDISGNDEHLLNSSIKGKENKTKNKKSG	PF3D7_0214100	protein transport protein SEC31	S	672	2.02436	1.98614	1.93399	2.28101	2.07382	2.05323	1.65684	1.63098	2.13273	1.76765	0.511189	0.481009	0.634073	1.00308	0.94113	0.953697	0.801283	0.849192	1.00833	0.823689	-0.154524	0.735968		-0.423879	1.8573	+	3	___1	0.909981	2.00633e-08	221.24	201.15	168.78	-0.17722	8.83208
NEEDISGNDEHLLNSSIKGKENKTKNKKSGL	PF3D7_0214100	protein transport protein SEC31	S	673	2.84933	2.9809	2.76165	3.349	3.04021	2.91531	2.49277	2.57839	3.33148	2.74465	-0.164978	-0.143456	-0.0669708	0.516224	0.472135	0.347938	0.0534706	-0.0746422	0.373295	0.0260811	-0.237545	0.619225		-0.570567	1.98504	+	3	___1	0.977608	2.00633e-08	208.39	155.61	208.39	-0.74897	8.86459	MDC1 BRCT domain binding motif;PKA kinase substrate motif;PKC kinase substrate motif;Plk1 PBD domain binding motif
NSSIKGKENKTKNKKSGLGTDDNNDNGDHNK	PF3D7_0214100	protein transport protein SEC31	S	686	-2.10268	-1.88185	-2.21619	-1.63126	-1.94941	-1.8391	-2.14609	-2.07134	-2.00353	-2.16094	-1.77393	-1.92967	-1.88711	-1.85809	-1.55994	-1.82739	-2.07535	-2.11312	-2.11943	-2.12917	-0.260317	0.711155		-0.115101	0.40995		3	___1	0.98982	2.5313e-05	116.43	85.744	116.43	0.50549	7.48087	G protein-coupled receptor kinase 1 substrate motif;New PKA kinase substrate motif_KxS;PKA kinase substrate motif;PKC kinase substrate motif
VVTPPMPSNQLNNTRSSFADIQNVVSPPRNK	PF3D7_0214100	protein transport protein SEC31	S	1225	-0.14735	-0.0209579	-0.121218	-0.175493	-0.272512	-0.0599251	0.10718	-0.0376205	-0.137253	-0.38203	-0.938259	-0.53767	-0.958391	-0.967272	-0.890043	-1.27608	-1.24494	-1.07213	-1.27831	-1.53266	0.0728016	0.375539		0.233024	0.486303		2	___1	0.891193	7.39442e-15	209.13	164.02	209.13	0.28451	7.47815
VTPPMPSNQLNNTRSSFADIQNVVSPPRNKN	PF3D7_0214100	protein transport protein SEC31	S	1226	-1.02623	-0.873676	-0.925728	-0.918755	-1.20606	-0.857807	-0.736593	-0.882692	-0.97645	-1.23466	-0.0241585	0.253021	-0.145878	-0.204103	-0.0497112	-0.256876	-0.182585	-0.223261	-0.319424	-0.546652	0.0523281	0.156826		0.197892	0.558782		2	___1	0.825649	0.000105787	151.56	119.28	151.56	-0.12077	7.39752	acidic-plus-3 pSTxxED;Casein kinase II substrate motif;MDC1 BRCT domain binding motif;New PKA kinase substrate motif_RxS;PKA kinase substrate motif;PKA kinase substrate motif_RxS;PKC kinase substrate motif;Plk1 PBD domain binding motif;Pyruvate dehydrogenase kinase substrate motif
LNNTRSSFADIQNVVSPPRNKNQSISSTANL	PF3D7_0214100	protein transport protein SEC31	S	1235	2.39263	2.36837	2.35812	2.69807	2.60133	2.63148	2.16768	2.25663	2.32387	2.4308	1.63091	1.40248	1.52764	1.75318	1.74207	1.84956	1.55297	1.76234	1.69936	1.6361	-0.270585	1.90826	+	-0.26126	1.14088		3	___1	1	2.16103e-32	235.75	182.58	223.5	0.15629	8.47894	Cdc2 kinase substrate motif;CDK kinase substrate motif;CDK kinase substrate motif_minimal;CDK kinase substrate motif_minimal_pS;CDK1,2,4,6 kinase substrate motif;ERK1,2 kinase substrate motif;GSK-3, ERK1, ERK2, CDK5 substrate motif;pSPxK/R;WW domain binding motif
NNNNINNRTGTNVMYSNGQNLLGDTNHNEEN	PF3D7_0214100	protein transport protein SEC31	S	615	0.516953	0.566652	0.418261	0.733751	0.572681	0.548248	-0.457754	-0.301367	0.00692558	0.0838966	NaN	NaN	NaN	NaN	NaN	NaN	NaN	NaN	NaN	NaN	-0.117605	0.606926		NaN	0		3	___1	0.999745	4.5614e-24	344.93	307.35	344.93	-0.16567	8.07522
PPPNVTSSVVTPPMPSNQLNNTRSSFADIQN	PF3D7_0214100	protein transport protein SEC31	S	1217	-2.32327	-1.73374	-1.66411	-1.8388	-2.19335	-1.82553	-4.16137	-3.54499	-2.99078	-2.87815	NaN	NaN	NaN	NaN	NaN	NaN	NaN	NaN	NaN	NaN	0.0455221	0.0615944		NaN	0		3	___1	0.758768	0.00573328	55.3	43.238	55.3	-0.156	7.02494	DNA dependent Protein kinase substrate motif
FLIKYHIYPTDMELISEADNFEKYITSGNYK	PF3D7_0214100	protein transport protein SEC31	S	471	-1.49277	-1.55822	-1.55416	-1.63357	-1.68281	-2.00936	-1.4549	-1.24369	-1.13405	-1.36865	NaN	NaN	NaN	NaN	NaN	NaN	NaN	NaN	NaN	NaN	0.240198	0.737948		NaN	0		3	___1	0.998163	0.000465879	69.922	53.803	69.922	0.32568	7.19827	acidic-plus-3 pSTxxED;Casein kinase I substrate motif;Casein kinase II substrate motif;G protein-coupled receptor kinase 1 substrate motif;Pyruvate dehydrogenase kinase substrate motif
SFPSNIKVKREKEEKSDEMKDDKKDDKKNEN	PF3D7_0214300	conserved Plasmodium protein, unknown function	S	2363	NaN	NaN	NaN	NaN	NaN	NaN	NaN	NaN	NaN	NaN	0.560268	0.485998	0.469824	0.0636463	0.0548267	0.0143986	0.114693	0.0324707	-0.10734	-0.290907	NaN	0		0.461073	2.32831	+	3	___1	1	0.00729636	67.022	34.525	62.466	-0.23335	7.2823	acidic-plus-1-2 pSTxxED;acidic-plus-2;acidic-plus-2 pSxE;acidic-plus-2 pSxE/D;basic-minus-acidic-plus KRxSTxED;Casein kinase I substrate motif;Casein kinase II substrate motif;PKA kinase substrate motif
VPENDNNEIYKKENLSIFQDSLKDNIVEYNA	PF3D7_0214300	conserved Plasmodium protein, unknown function	S	330	NaN	NaN	NaN	NaN	NaN	NaN	NaN	NaN	NaN	NaN	-0.541195	-0.686321	-0.757427	-0.861099	-0.945679	-0.588932	-1.04711	-0.993307	-0.753021	-0.851204	NaN	0		0.136922	0.411467		2	___1	1	2.97587e-05	144.27	76.809	144.27	0.28446	6.87536	Casein kinase I substrate motif;PKA kinase substrate motif
ENNKKNEGNEILKKYSIENEEKNNYDKEQNE	PF3D7_0214300	conserved Plasmodium protein, unknown function	S	2194	-1.26241	-1.36346	-1.54049	-1.08236	-1.20132	-1.19173	-1.14471	-1.02243	-0.758202	-0.716951	1.13668	1.11985	1.11303	0.819305	0.705296	0.903145	0.58848	0.593763	0.747124	0.614618	-0.230319	0.905699		0.313936	1.49177	+	3	___1	0.999998	4.03416e-05	115.57	64.356	115.57	0.21131	7.80903	acidic-plus-2;acidic-plus-2 basic-2;acidic-plus-2 basic-2-3;acidic-plus-2 pSxE;acidic-plus-2 pSxE/D;acidic-plus-2-4 pSTxxED;Calmodulin-dependent protein kinase II substrate motif;Casein kinase II substrate motif;Chk1 kinase substrate motif;New PKA kinase substrate motif_KKxS;New PKA kinase substrate motif_KxS;New PKA kinase substrate motif_KxxS;Phosphorylase kinase substrate motif;PKA kinase subs…
LSIEGTNSAHLNFGRSYSDPFPFHSPNTSIL	PF3D7_0214300	conserved Plasmodium protein, unknown function	S	1250	NaN	NaN	NaN	NaN	NaN	NaN	NaN	NaN	NaN	NaN	-1.12277	-1.12105	-0.946146	-1.4306	-1.45208	-1.15513	-1.54157	-1.71761	-1.33354	-1.40054	NaN	0		0.282614	0.893116		3	___1	0.499998	8.03344e-07	170.97	148.96	164.79	-0.73773	7.60287	acidic-plus-3 pSTxxED;Casein kinase II substrate motif;G protein-coupled receptor kinase 1 substrate motif;Pyruvate dehydrogenase kinase substrate motif
IEGTNSAHLNFGRSYSDPFPFHSPNTSILEF	PF3D7_0214300	conserved Plasmodium protein, unknown function	S	1252	-0.751087	-0.977196	-0.94084	-0.483524	-0.762362	-0.766462	-0.42775	-0.558235	-0.518784	-0.33684	0.240276	0.132742	0.345007	-0.122435	-0.0574017	0.109074	-0.120005	-0.213606	0.0781937	0.0199699	-0.218925	0.694326		0.262929	0.982221		3	___1	0.962417	8.03344e-07	170.97	148.96	96.793	0.32678	8.00886	14-3-3 domain binding motif;Calmodulin-dependent protein kinase II substrate motif;Calmodulin-dependent protein kinase IV substrate motif;G protein-coupled receptor kinase 1 substrate motif;New PKA kinase substrate motif_RxxS;PKA kinase substrate motif;PKC kinase substrate motif
HLNFGRSYSDPFPFHSPNTSILEFCCSRYFS	PF3D7_0214300	conserved Plasmodium protein, unknown function	S	1259	-2.86735	-2.71513	-2.64394	-2.81537	-2.71103	-2.77521	-2.62264	-2.41109	-2.23452	-2.41794	NaN	NaN	NaN	NaN	NaN	NaN	NaN	NaN	NaN	NaN	0.0250657	0.117639		NaN	0		3	___1	0.706453	0.000250818	78.987	63.099	78.987	-1.3269	7.03298	Casein kinase I substrate motif;Casein kinase II substrate motif;CDK kinase substrate motif_minimal;CDK kinase substrate motif_minimal_pS;ERK1,2 kinase substrate motif;G protein-coupled receptor kinase 1 substrate motif;GSK3 kinase substrate motif;GSK-3, ERK1, ERK2, CDK5 substrate motif;WW domain binding motif
SPNTSILEFCCSRYFSSNFPFEKTMIQNEQV	PF3D7_0214300	conserved Plasmodium protein, unknown function	S	1274	-0.632414	-0.595594	-0.69083	-0.482098	-0.464355	-0.575895	-0.605505	-0.523537	-0.244356	-0.329895	-1.61904	-1.57418	-1.79734	-1.75222	-2.01609	-2.10428	-2.0716	-2.18374	-2.11752	-1.94973	-0.132163	1.01529		0.294009	0.84018		2	___1	0.992968	0.000179848	128.67	88.085	128.67	0.33015	7.12281	14-3-3 domain binding motif;Calmodulin-dependent protein kinase II substrate motif;G protein-coupled receptor kinase 1 substrate motif;MAPKAPK2 kinase substrate motif;New PKA kinase substrate motif_RxxS;PKA kinase substrate motif;PKC kinase substrate motif
NKKKNKKNKNKNNNNSNNINNKHGRVIQYTD	PF3D7_0214600	serine/threonine protein kinase, putative	S	576	-3.09688	-3.02883	-2.95289	-3.04876	-3.08656	-2.64812	-3.58726	-3.92085	-2.81572	-2.96701	NaN	NaN	NaN	NaN	NaN	NaN	NaN	NaN	NaN	NaN	-0.0983893	0.243697		NaN	0		2	___1	1	0.00322123	78.653	47.056	78.653	0.12039	6.64883
LEYSLINSGKEPLRQSLEMLYDDSNINKLGG	PF3D7_0214700	conserved Plasmodium protein, unknown function	S	163	-1.51999	-1.70447	-1.39697	-1.52651	-1.37194	-1.39103	-1.20519	-1.18178	-1.11049	-1.07722	-0.5716	-0.415321	-0.463884	-0.397354	-0.00901413	-0.319565	-0.685881	-0.631683	-0.325914	-0.347654	-0.11065	0.408486		-0.241624	0.703104		3	___1	0.999979	3.0661e-05	108.59	82.38	80.156	0.0666	8.10592	acidic-plus-2;acidic-plus-2 basic-2;acidic-plus-2 pSxE;acidic-plus-2 pSxE/D;Casein kinase II substrate motif;New PKA kinase substrate motif_RxS;PKA kinase substrate motif;PKA kinase substrate motif_RxS;PKC kinase substrate motif
SHFTNEHNDKFNDNLSQLQIPQELKKNIITN	PF3D7_0214700	conserved Plasmodium protein, unknown function	S	39	0.0687027	-0.0900002	0.0131302	0.253141	0.290075	0.246283	-0.097971	-0.016367	0.0177326	0.071001	-1.25832	-1.15428	-0.932713	-1.04927	-1.1125	-0.727097	-0.994516	-1.01964	-0.910105	-1.04729	-0.265889	1.49994	+	-0.152149	0.371399		3	___1	1	1.08212e-06	183.54	177.24	56.327	0.081302	7.63533	ATM kinase substrate motif;Casein kinase I substrate motif;DNA dependent Protein kinase substrate motif
MINTFQIRDFNKFPFSSNEQKIISHFTNEHN	PF3D7_0214700	conserved Plasmodium protein, unknown function	S	16	1.53262	1.47728	1.47968	1.54556	1.60012	1.67731	1.33095	1.38055	1.70017	1.63343	-1.2649	-1.35251	-1.20082	-1.00746	-0.83577	-0.759697	-1.29707	-1.22967	-1.0685	-0.98737	-0.111137	0.923305		-0.405099	1.37953	+	2	___1	1	2.81381e-06	143.96	91.382	51.276	-0.17034	8.15259	acidic-plus-3 pSTxxED;Casein kinase II substrate motif;PKA kinase substrate motif
INTFQIRDFNKFPFSSNEQKIISHFTNEHND	PF3D7_0214700	conserved Plasmodium protein, unknown function	S	17	3.2233	3.24066	3.15334	3.22386	3.23475	3.25229	2.92411	2.83237	3.19138	3.11939	1.28573	1.13777	1.25503	1.31273	1.36032	1.57588	1.22827	1.28182	1.34644	1.24291	-0.0311985	0.419805		-0.19013	0.752926		2	___1	1	2.68316e-06	190.57	137.45	51.276	-0.17034	8.61953	acidic-plus-2;acidic-plus-2 pSxE;acidic-plus-2 pSxE/D;Casein kinase II substrate motif;MDC1 BRCT domain binding motif;Plk1 PBD domain binding motif
NKKSQFYENEWLNMKSLEYSLINSGKEPLRQ	PF3D7_0214700	conserved Plasmodium protein, unknown function	S	147	0.609833	0.621689	0.590296	0.941168	1.08113	0.995306	1.00447	1.1014	1.16329	1.05135	1.33272	1.25881	1.22633	1.75545	1.63842	1.46604	1.11937	0.973696	1.27185	1.35554	-0.398595	1.96659	+	-0.34735	1.21647		2	___1	1	5.52018e-71	275.63	224.37	275.63	0.35393	8.01119	acidic-plus-2;acidic-plus-2 pSxE;acidic-plus-2 pSxE/D;basic-minus-acidic-plus KRxSTxED;Casein kinase I substrate motif;Casein kinase II substrate motif;G protein-coupled receptor kinase 1 substrate motif;GSK3 kinase substrate motif
NHLCLNESNDKVSNTSDDFLSRNNSNISSSK	PF3D7_0214800	conserved Plasmodium membrane protein, unknown function	S	697	-2.15779	-2.0264	-2.07896	-2.20817	-2.11997	-1.84914	-1.16847	-1.35739	-1.5055	-1.51345	1.08702	1.25643	1.1585	0.94167	0.933182	0.902239	1.58382	1.59512	1.45799	1.46742	-0.0286242	0.083003		0.241618	1.38636	+	2	___1	0.943013	2.74777e-06	148.52	106.12	148.52	-0.048294	7.75867	acidic-plus-1-2 pSTxxED;acidic-plus-2;acidic-plus-2 pSxD;acidic-plus-2 pSxE/D
KISACLNESNLEVTTSGPLSTKDLVEEEGHA	PF3D7_0214800	conserved Plasmodium membrane protein, unknown function	S	289	-2.00236	-2.08634	-2.20069	-2.10283	-2.07988	-2.171	-1.57326	-1.73286	-1.37316	-1.24008	NaN	NaN	NaN	NaN	NaN	NaN	NaN	NaN	NaN	NaN	0.0214392	0.11445		NaN	0		2	___1	0.696359	0.000338857	139.11	112.96	139.11	-0.24043	7.3327	G protein-coupled receptor kinase 1 substrate motif;GSK3 kinase substrate motif
KLYKKISELKNEFINSSENDNVNERILVSET	PF3D7_0214800	conserved Plasmodium membrane protein, unknown function	S	665	0.446331	0.481209	0.547867	0.297173	0.511835	0.388676	1.27955	1.30564	1.23193	1.30949	0.391096	0.576689	0.39156	0.312071	0.0755768	0.140209	0.662354	0.558861	0.447447	0.45948	0.0925744	0.506514		0.277163	1.00885		2	___1	1	0.000189704	263.2	231.54	71.176	0.1651	8.76177	acidic-plus-2;acidic-plus-2 pSxE;acidic-plus-2 pSxE/D;acidic-plus-2-4 pSTxxED;Casein kinase II substrate motif
LYKKISELKNEFINSSENDNVNERILVSETS	PF3D7_0214800	conserved Plasmodium membrane protein, unknown function	S	666	0.140118	0.205185	0.269468	-0.0129967	0.224083	0.00942993	0.948646	1.01063	0.919306	0.937967	0.332146	0.516979	0.221962	0.142759	0.181625	0.171984	0.546654	0.478073	0.394127	0.403849	0.131418	0.586186		0.191573	0.800834		2	___1	1	0.000189704	263.2	231.54	71.176	0.1651	8.69889	acidic-plus-3 pSTxxED;Casein kinase II substrate motif;G protein-coupled receptor kinase 1 substrate motif;MDC1 BRCT domain binding motif;Plk1 PBD domain binding motif;Pyruvate dehydrogenase kinase substrate motif
DKVSNTSDDFLSRNNSNISSSKSEMINSNFV	PF3D7_0214800	conserved Plasmodium membrane protein, unknown function	S	706	-1.46889	-1.33736	-1.44056	-1.43752	-1.52505	-1.41927	-0.895172	-0.992645	-1.12554	-1.04164	-1.29357	-1.15374	-1.46475	-1.40233	-1.54508	-1.49363	-1.09576	-1.18844	-0.926731	-1.26451	0.0450096	0.323247		0.176324	0.66293		2	___1	0.999954	0.0013063	96.745	53.232	93.011	-0.071003	7.223	14-3-3 domain binding motif;Calmodulin-dependent protein kinase II substrate motif;Calmodulin-dependent protein kinase IV substrate motif;Casein kinase I substrate motif;Casein kinase II substrate motif;Chk1 kinase substrate motif;G protein-coupled receptor kinase 1 substrate motif;GSK3 kinase substrate motif;MAPKAPK2 kinase substrate motif;New PKA kinase substrate motif_RxxS;PKA kinase substrate…
SNTSDDFLSRNNSNISSSKSEMINSNFVFNK	PF3D7_0214800	conserved Plasmodium membrane protein, unknown function	S	709	NaN	NaN	NaN	NaN	NaN	NaN	NaN	NaN	NaN	NaN	-0.964535	-0.746725	-1.04944	-1.00547	-1.20027	-1.38709	-0.961861	-1.20727	-1.18626	-1.02423	NaN	0		0.277378	0.719653		2	___1	0.962495	0.00143222	95.401	45.109	94.767	0.27118	7.40931	Casein kinase II substrate motif;G protein-coupled receptor kinase 1 substrate motif;GSK3 kinase substrate motif
NYAINEDAEEYIKNTSGERAVIICSEKRIYE	PF3D7_0214800	conserved Plasmodium membrane protein, unknown function	S	1054	0.519392	0.398239	0.240126	0.10265	0.162212	0.181477	1.82875	2.32563	1.60717	1.72585	1.26025	0.664158	1.09111	0.449842	0.178673	0.931631	1.95657	2.15486	1.79903	2.17426	0.237139	0.972773		0.485124	0.641452		3	___1	0.920418	0.000163486	108.71	86.511	92.897	0.052634	8.23965	acidic-plus-2;acidic-plus-2 pSxE;acidic-plus-2 pSxE/D;Casein kinase II substrate motif;G protein-coupled receptor kinase 1 substrate motif;New PKA kinase substrate motif_KxxS;PKA kinase substrate motif;PKC kinase substrate motif
HGDNMVNGMLMMRRISMQNLEDDETQVEYIN	PF3D7_0214800	conserved Plasmodium membrane protein, unknown function	S	905	-0.141214	0.12775	0.0985889	0.0353661	0.0189114	0.0348816	0.447043	0.296959	-0.0137405	0.274458	1.45677	1.56505	1.50835	1.6453	1.47547	1.42538	1.52678	1.56632	1.61472	1.56145	-0.00134468	0.00486318		-0.00532595	0.0228028		3	___1	1	2.73952e-58	260.25	228.17	239.13	-0.03989	8.58536	14-3-3 domain binding motif;AMP-activated protein kinase substrate motif;Aurora-A kinase substrate motif;Calmodulin-dependent protein kinase I substrate motif;Calmodulin-dependent protein kinase II alpha substrate motif;Calmodulin-dependent protein kinase II substrate motif;Calmodulin-dependent protein kinase IV substrate motif;Chk1 kinase substrate motif;HMGCoA Reductase kinase substrate motif;N…
YKIILYRQKIQFGNRSFEVQEIFGIEKSPET	PF3D7_0215100	RING zinc finger protein, putative	S	210	NaN	NaN	NaN	NaN	NaN	NaN	NaN	NaN	NaN	NaN	-1.19959	-1.38839	-1.55449	-1.39741	-1.49936	-1.44577	-1.86548	-1.67521	-1.72483	-1.78351	NaN	0		0.0666879	0.225005		3	___1	1	4.28663e-05	96.903	73.072	90.468	0.33377	6.83667	acidic-plus-2;acidic-plus-2 pSxE;acidic-plus-2 pSxE/D;basic-minus-acidic-plus KRxSTxED;Casein kinase II substrate motif
KCPICRQEVQGLLQISIDKKDKNVNS_____	PF3D7_0215100	RING zinc finger protein, putative	S	288	NaN	NaN	NaN	NaN	NaN	NaN	NaN	NaN	NaN	NaN	-1.65295	-1.53443	-1.87304	-1.36265	-1.60943	-1.41156	-1.92916	-1.71618	-1.80808	-1.85905	NaN	0		-0.225593	0.673684		3	___1	1	0.000314802	80.316	54.168	80.316	-0.36199	7.24438	acidic-plus-2;acidic-plus-2 pSxD;acidic-plus-2 pSxE/D
EKSPETKTDPVNNYLSDRECVICLTDEKDTA	PF3D7_0215100	RING zinc finger protein, putative	S	235	1.1536	1.23725	1.17088	1.20146	1.2215	1.11296	1.05759	1.23682	1.30551	1.14985	1.27055	1.49709	1.47562	1.53155	1.37713	1.68996	1.46788	1.69536	1.60546	1.59223	0.00860405	0.0672444		-0.118464	0.383726		3	___1	0.999999	4.83663e-08	167	139.58	150.59	0.38594	8.26503	acidic-plus-3 pSTxxED;Casein kinase II substrate motif;PKA kinase substrate motif;PKC kinase substrate motif
QQNNMSNITLKNTLKSTDASLKIPEKNKVQT	PF3D7_0215300	acyl-CoA synthetase	S	855	1.81964	1.87102	1.80198	1.97534	1.94036	2.00808	2.2707	2.15905	2.42286	2.54711	-0.387579	-0.334618	-0.384577	-0.829515	-0.816006	-0.86483	0.399729	0.394577	0.170731	0.0445194	-0.143715	1.43064	+	0.467859	2.63686	+	2	___1	0.993823	0.00949694	137.14	35.414	115.71	0.20634	8.24665	acidic-plus-2;acidic-plus-2 pSxD;acidic-plus-2 pSxE/D;basic-minus-acidic-plus KRxSTxED;Casein kinase I substrate motif;G protein-coupled receptor kinase 1 substrate motif;GSK3 kinase substrate motif
ENDQEKSKKSYFSRLSQKRKSRSQEKNKSTS	PF3D7_0215300	acyl-CoA synthetase	S	784	0.147339	0.179636	0.184484	0.328155	0.245689	0.256613	-0.03022	0.165361	0.163137	0.378227	-1.87287	-1.63528	-1.85184	-1.89661	-1.82049	-2.20127	-1.39038	-1.65075	-1.79936	-1.81893	-0.106333	1.19128		0.186124	0.505483		3	___1	0.999988	0.000552362	94.191	63.364	94.191	0.58903	7.38653	ATM kinase substrate motif;DNA dependent Protein kinase substrate motif;New PKA kinase substrate motif_RxS;PKA kinase substrate motif;PKA kinase substrate motif_RxS;PKC kinase substrate motif
QNQNKQNYNGTQNNLSISHDTPNSINVNEKL	PF3D7_0215400	conserved Plasmodium protein, unknown function	S	678	NaN	NaN	NaN	NaN	NaN	NaN	NaN	NaN	NaN	NaN	-1.96195	-1.7021	-1.7618	-1.71798	-1.68142	-2.21211	-1.16536	-0.908421	-1.04844	-0.888529	NaN	0		0.0618849	0.111456		3	___1	0.987885	9.85602e-08	161.24	144.08	116.39	0.11958	7.44456	Casein kinase II substrate motif
KKRVSDASDIYARTDSVNSNLIKISQSSEEW	PF3D7_0215400	conserved Plasmodium protein, unknown function	S	294	1.36189	1.33552	1.31657	1.34998	1.44212	1.35441	1.36133	1.50313	1.45997	1.49283	0.961721	0.826141	0.878492	0.7022	0.664207	0.83811	1.50927	1.46852	1.47927	1.33538	-0.0441793	0.508888		0.153946	0.839833		2	___1	0.999967	4.82685e-08	182.33	117.02	149.83	0.23331	8.61715	14-3-3 domain binding motif;b-Adrenergic Receptor kinase substrate motif;Calmodulin-dependent protein kinase II alpha substrate motif;Calmodulin-dependent protein kinase II substrate motif;Calmodulin-dependent protein kinase IV substrate motif;Casein kinase I substrate motif;Casein kinase II substrate motif;New PKA kinase substrate motif_RxxS;Phosphorylase kinase substrate motif;PKA kinase substr…
VSDASDIYARTDSVNSNLIKISQSSEEWEPQ	PF3D7_0215400	conserved Plasmodium protein, unknown function	S	297	1.1768	1.17002	1.13937	1.19721	1.24192	1.34421	1.26422	1.32546	1.40436	1.51716	0.520416	0.441709	0.548477	0.575361	0.587061	0.697481	0.70446	0.679218	0.679697	0.626644	-0.0990531	0.799409		-0.116433	0.833075		2	___1	1	6.08473e-07	182.33	117.02	182.33	0.41057	8.62988
YMDFKEKVVNYYHHPSNDKEQQKQSTQYNHN	PF3D7_0215400	conserved Plasmodium protein, unknown function	S	472	2.28839	2.26993	2.2321	2.3562	2.28165	2.35513	2.12904	2.11204	1.96465	1.90833	2.30841	2.28432	2.32027	2.49556	2.38331	2.357	2.35988	2.33895	2.3992	2.37545	-0.0675157	0.820817		-0.107622	0.875434		4	___1	1	4.03625e-06	203.99	153.09	203.99	-0.48875	8.88835	acidic-plus-2;acidic-plus-2 pSxD;acidic-plus-2 pSxE/D;acidic-plus-2-4 pSTxxED;DNA dependent Protein kinase substrate motif
GTLQTFNTNDSFKGLSSYDNNRQEHIDDFKH	PF3D7_0215500	conserved Plasmodium protein, unknown function	S	437	NaN	NaN	NaN	NaN	NaN	NaN	NaN	NaN	NaN	NaN	0.166164	0.0172463	0.00949287	-0.0256023	0.148989	-0.21455	0.0734692	0.138369	0.15003	0.0697288	NaN	0		0.0946891	0.299001		4	___1	0.5	4.91867e-05	174.02	120.24	174.02	0.086981	7.50068	acidic-plus-3 pSTxxED;Casein kinase II substrate motif;New PKA kinase substrate motif_KxxS;PKA kinase substrate motif;PKC kinase substrate motif;Pyruvate dehydrogenase kinase substrate motif
TLQTFNTNDSFKGLSSYDNNRQEHIDDFKHN	PF3D7_0215500	conserved Plasmodium protein, unknown function	S	438	-0.885031	-0.75672	-0.853611	-0.921652	-1.05971	-1.19311	-0.258837	-0.112631	-0.869341	-0.641253	0.449751	0.366722	0.361458	0.351938	0.430548	0.170275	0.41935	0.477724	0.571869	0.473059	0.22637	0.912833		0.0750567	0.339509		4	___1	0.918331	3.14838e-06	174.02	120.24	172.84	0.085017	8.13764	acidic-plus-2;acidic-plus-2 pSxD;acidic-plus-2 pSxE/D;MDC1 BRCT domain binding motif;PKA kinase substrate motif;Plk1 PBD domain binding motif
NNRQEHIDDFKHNFNSNININHSMEYKDTWK	PF3D7_0215500	conserved Plasmodium protein, unknown function	S	456	-3.50628	-3.76495	-3.25355	-3.40819	-3.56373	-3.58747	-2.97191	-3.21442	-3.31825	-3.24023	NaN	NaN	NaN	NaN	NaN	NaN	NaN	NaN	NaN	NaN	0.0115337	0.0229887		NaN	0		4	___1	0.560591	0.0039811	53.403	41.427	53.403	-0.095223	6.37216
DDFKHNFNSNININHSMEYKDTWKNPENITV	PF3D7_0215500	conserved Plasmodium protein, unknown function	S	463	-0.323471	-0.408947	-0.318514	-0.41605	-0.442877	-0.390688	0.37887	0.473236	-0.171009	-0.189217	1.55496	1.40369	1.54501	1.46584	1.38373	1.63273	1.73917	1.74018	1.79143	1.70898	0.0662276	0.738683		0.00711886	0.025524		4	___1	1	6.32849e-08	188.32	139.77	142.3	-0.175	8.32327	acidic-plus-2;acidic-plus-2 pSxE;acidic-plus-2 pSxE/D;Casein kinase II substrate motif
PPPPPGTLQTFNTNDSFKGLSSYDNNRQEHI	PF3D7_0215500	conserved Plasmodium protein, unknown function	S	432	NaN	NaN	NaN	NaN	NaN	NaN	NaN	NaN	NaN	NaN	-0.293026	-0.486969	-0.380571	-0.556086	-0.399641	-0.317068	-0.50853	-0.270666	-0.286812	-0.54409	NaN	0		0.0374095	0.14429		3	___1	0.801726	2.76326e-06	98.94	85.044	98.94	3.968	7.11876	b-Adrenergic Receptor kinase substrate motif;PKA kinase substrate motif;PKC kinase substrate motif
KEIPPKEEKDKENNPSVVMENNNNIRKDQDN	PF3D7_0215600	conserved Plasmodium protein, unknown function	S	164	NaN	NaN	NaN	NaN	NaN	NaN	NaN	NaN	NaN	NaN	-1.61349	-1.46563	-1.15413	-1.37801	-1.34147	-1.29819	-1.29211	-1.37345	-1.25828	-1.24935	NaN	0		-0.0718587	0.185086		3	___1	1	9.44323e-06	88.264	68.158	66.827	0.63371	7.04379	DNA dependent Protein kinase substrate motif
NGEDNQNGEDNQNDESNQNDEHKKNDEHKKN	PF3D7_0215600	conserved Plasmodium protein, unknown function	S	75	NaN	NaN	NaN	NaN	NaN	NaN	NaN	NaN	NaN	NaN	-4.71976	-4.97609	-5.01468	-4.81014	-4.81056	-6.63411	-5.20274	-4.58045	-5.0103	-5.47487	NaN	0		0.514762	0.309254		3	___1	0.998358	0.00519285	41.087	33.554	41.087	0.37025	6.40345	b-Adrenergic Receptor kinase substrate motif
EAPYFTNDFVKTEQLSDNDKNPNEQITEDDS	PF3D7_0215700	DNA-directed RNA polymerase II subunit RPB2, putative	S	21	1.72054	1.94685	1.68193	1.55478	1.57336	1.59742	1.78649	1.74879	1.82029	1.85759	2.64869	2.99319	2.63068	2.98186	2.86996	1.81716	2.4867	2.15813	2.30186	2.31977	0.207923	0.884188		0.201195	0.182598		2	___1	1	1.87664e-06	203.61	118.32	203.61	0.72857	8.85725	acidic-plus-3 pSTxxED;Casein kinase I substrate motif;Casein kinase II substrate motif;PKA kinase substrate motif_SDxDK;Pyruvate dehydrogenase kinase substrate motif
KEAKKCNIRCENIMNSSVNKKNLEEINESDP	PF3D7_0215800	origin recognition complex subunit 5	S	189	-0.532843	-0.620556	-0.579557	-0.375891	-0.402033	-0.377891	-1.26448	-1.42134	-1.43381	-1.18616	-1.1442	-1.17304	-0.955767	-0.604193	-0.867968	-0.783216	-1.44994	-1.15591	-1.32261	-1.34234	-0.19238	1.7278	+	-0.339208	1.08799		3	___1	0.575998	0.00213111	63.709	46.341	63.709	-0.11302	7.82513
EAKKCNIRCENIMNSSVNKKNLEEINESDPL	PF3D7_0215800	origin recognition complex subunit 5	S	190	-2.26077	-2.13547	-2.12653	-2.10298	-1.81724	-1.99511	-2.69712	-2.93549	-2.77295	-2.5137	-1.1442	-1.17304	-0.955767	-0.604193	-0.867968	-0.783216	-1.44994	-1.15591	-1.32261	-1.34234	-0.202481	0.785677		-0.339208	1.08799		3	___1	0.5	0.00866166	51.774	36.572	42.041	-0.23941	7.64387	MDC1 BRCT domain binding motif;Plk1 PBD domain binding motif
FEDIKENDEYKDPTYSDIYKEAKKCNIRCEN	PF3D7_0215800	origin recognition complex subunit 5	S	170	1.20688	1.19046	1.13904	1.27562	1.30726	1.42583	0.0595093	0.00627136	-0.00486755	0.176428	0.57823	0.678633	0.61438	1.02383	0.982048	0.67017	-0.033783	-0.419636	0.0154419	-0.0905094	-0.157444	1.05543		-0.268269	0.836781		3	___1	0.999417	7.54503e-06	179.95	130.9	163.45	0.087872	7.8337	Casein kinase II substrate motif
SNSNNNKKKKKEQNDSTGKNSKEECNNNEDD	PF3D7_0215800	origin recognition complex subunit 5	S	434	NaN	NaN	NaN	NaN	NaN	NaN	NaN	NaN	NaN	NaN	-1.48635	-1.41906	-1.55178	-1.13683	-1.13786	-1.4004	-2.43207	-2.59595	-2.10542	-2.0829	NaN	0		-0.260704	0.949036		2	___1	0.977665	0.00243467	79.82	56.392	79.82	0.10641	7.26898	b-Adrenergic Receptor kinase substrate motif
PEDILNNKRTTENIRSPSNSNNNKKKKKEQN	PF3D7_0215800	origin recognition complex subunit 5	S	417	-2.34033	-2.32601	-2.31249	-2.48743	-2.25119	-2.41296	-3.05035	-2.56508	-3.34361	-3.05697	-2.77292	-2.72324	-2.64672	-2.31267	-2.33012	-2.21132	-3.9145	-3.29287	-3.1769	-3.40108	0.0575851	0.302581		-0.429589	1.84118	+	4	___1	0.956987	2.99144e-06	147.16	100.24	147.16	0.070662	7.54212	Casein kinase I substrate motif;Casein kinase II substrate motif;CDK kinase substrate motif_minimal;CDK kinase substrate motif_minimal_pS;ERK1,2 kinase substrate motif;G protein-coupled receptor kinase 1 substrate motif;Growth associated histone HI kinase substrate motif;GSK3 kinase substrate motif;GSK-3, ERK1, ERK2, CDK5 substrate motif;WW domain binding motif
DILNNKRTTENIRSPSNSNNNKKKKKEQNDS	PF3D7_0215800	origin recognition complex subunit 5	S	419	-1.13168	-1.04555	-1.16643	-0.777414	-1.02057	-1.0747	-1.43544	-1.5545	-1.97746	-2.18146	NaN	NaN	NaN	NaN	NaN	NaN	NaN	NaN	NaN	NaN	-0.156991	0.600168		NaN	0		4	___1	0.856197	3.30217e-05	114.34	70.545	114.34	-0.049552	7.44579	14-3-3 domain binding motif;Calmodulin-dependent protein kinase II substrate motif;Casein kinase II substrate motif;DNA dependent Protein kinase substrate motif;MAPKAPK2 kinase substrate motif;New PKA kinase substrate motif_RxxS;PKA kinase substrate motif;PKC kinase substrate motif
ETAQECIYGFSSPKKSRKESPIFVQNNDDTC	PF3D7_0215800	origin recognition complex subunit 5	S	33	-0.687513	-0.683132	-0.795851	-0.659859	-0.778828	-0.534073	-1.47883	-1.38582	-1.64745	-1.79705	-2.95221	-2.79422	-2.47527	-2.46406	-2.58488	-2.3975	-3.19579	-2.90731	-2.60791	-2.74774	-0.064579	0.298542		-0.258422	0.641432		4	___1	0.572351	6.20806e-05	137.42	84.639	102.57	-0.35842	7.39373	acidic-plus-3 pSTxxED;Casein kinase II substrate motif;G protein-coupled receptor kinase 1 substrate motif;GSK3 kinase substrate motif;MAPKAPK2 kinase substrate motif;New PKA kinase substrate motif_KxS;PKA kinase substrate motif;PKC kinase substrate motif
ECIYGFSSPKKSRKESPIFVQNNDDTCSSNN	PF3D7_0215800	origin recognition complex subunit 5	S	37	-0.687513	-0.683132	-0.795851	-0.659859	-0.778828	-0.534073	-1.47883	-1.38582	-1.64745	-1.79705	NaN	NaN	NaN	NaN	NaN	NaN	NaN	NaN	NaN	NaN	-0.064579	0.298542		NaN	0		4	___1	0.499991	6.24266e-05	137.42	84.639	137.42	-0.32464	7.29861	14-3-3 domain binding motif;b-Adrenergic Receptor kinase substrate motif;Calmodulin-dependent protein kinase II substrate motif;CDK kinase substrate motif_minimal;CDK kinase substrate motif_minimal_pS;ERK1,2 kinase substrate motif;GSK-3, ERK1, ERK2, CDK5 substrate motif;MAPKAPK1 kinase substrate motif;MAPKAPK2 kinase substrate motif;New PKA kinase substrate motif_KxS;New PKA kinase substrate moti…
VDIYQEETSKKTNLESIDDIQKFIDIYPNYK	PF3D7_0216400	vacuolar protein sorting-associated protein 45, putative	S	474	3.18271	3.19727	3.1441	3.16459	3.13416	3.1682	3.30159	3.45673	3.34062	3.26277	1.08166	1.06221	0.910488	1.30383	1.205	1.25137	1.0953	0.988054	1.21995	1.24026	0.019043	0.371047		-0.235277	1.21151		2	___1	1	1.65389e-57	262.15	169.21	248.99	0.11112	8.56922	acidic-plus-2;acidic-plus-2 pSxD;acidic-plus-2 pSxE/D;acidic-plus-2-3 pSTxxED;acidic-plus-3 pSTxxED;b-Adrenergic Receptor kinase substrate motif;Casein kinase II substrate motif;Pyruvate dehydrogenase kinase substrate motif
ELNYFKQYNNNNNINSNNNYSSDGRYEKLTI	PF3D7_0216400	vacuolar protein sorting-associated protein 45, putative	S	207	-2.39392	-2.26638	-2.04136	-1.95704	-2.2312	-2.43328	-2.61891	-2.87109	-2.57234	-2.39081	-2.4609	-2.39557	-2.27746	-1.88963	-1.77997	-1.92138	-2.69453	-2.60532	-2.15048	-2.10679	-0.0267115	0.050126		-0.514319	1.76025	+	3	___1	0.967456	8.61342e-05	94.057	79.65	94.057	0.52017	7.72125
KQYNNNNNINSNNNYSSDGRYEKLTIEEFNK	PF3D7_0216400	vacuolar protein sorting-associated protein 45, putative	S	212	-2.79065	-3.37803	-3.20236	-2.88885	-3.25932	-3.17903	-2.73612	-2.68204	-2.8538	-2.87322	NaN	NaN	NaN	NaN	NaN	NaN	NaN	NaN	NaN	NaN	-0.014616	0.0221855		NaN	0		3	___1	0.867316	0.000263017	110.31	88.692	110.31	0.026364	7.50087	acidic-plus-2;acidic-plus-2 pSxD;acidic-plus-2 pSxE/D
IILYSNKENTTFNHDSDTTVSEISTRKNRNK	PF3D7_0216600	MtN3-like protein	S	594	-0.656326	-0.58474	-0.803154	-0.574387	-0.804665	-0.67918	-0.78842	-0.831612	-0.598843	-0.437984	NaN	NaN	NaN	NaN	NaN	NaN	NaN	NaN	NaN	NaN	0.00467046	0.015772		NaN	0		4	___1	0.98664	0.000258266	68.895	54.281	68.895	0.037783	7.27506	b-Adrenergic Receptor kinase substrate motif;Casein kinase I substrate motif;Casein kinase II substrate motif
SRPGVSNQKYLKRSESLEKNTAITF______	PF3D7_0216600	MtN3-like protein	S	677	4.11869	4.06457	4.03326	4.03938	4.0068	3.9899	4.3605	4.38959	4.31866	4.2232	4.12036	3.98961	4.03155	4.05469	3.90435	3.91796	4.16925	4.11027	3.98908	3.9749	0.0601438	0.762836		0.088171	0.539928		3	___1	1	0.00264071	140.78	45.005	140.78	0.13508	9.6869	14-3-3 domain binding motif;acidic-plus-2;acidic-plus-2 pSxE;acidic-plus-2 pSxE/D;b-Adrenergic Receptor kinase substrate motif;Calmodulin-dependent protein kinase II alpha substrate motif;Calmodulin-dependent protein kinase II substrate motif;Calmodulin-dependent protein kinase IV substrate motif;Casein kinase II substrate motif;Chk1 kinase substrate motif;New PKA kinase substrate motif_RxxS;Phos…
QKEDRKRKDKKKKGHSSDKEEKYNKKEKTKE	PF3D7_0216700	autophagy-related protein 11, putative	S	1228;1234	2.29159	2.21684	2.1232	2.10995	2.01379	2.04419	3.16269	3.24342	3.29559	3.29498	1.92051	1.69401	1.86244	1.49885	1.51827	1.78373	2.51376	2.50157	2.3977	2.33143	0.154565	0.953644		0.225374	0.727389		3	___1	0.71943	8.37288e-07	145.91	115.86	116.03	-0.16035	8.73944	acidic-plus-2;acidic-plus-2 pSxD;acidic-plus-2 pSxE/D;acidic-plus-2-4 pSTxxED;New PKA kinase substrate motif_KxxS;PKA kinase substrate motif;PKC kinase substrate motif
KEDRKRKDKKKKGHSSDKEEKYNKKEKTKEK	PF3D7_0216700	autophagy-related protein 11, putative	S	1229;1235	4.6011	4.5039	4.52401	4.44098	4.43761	4.45764	5.58418	5.64294	5.68573	5.74483	4.80101	4.71464	4.72569	4.44279	4.51324	4.63181	5.43757	5.44977	5.34319	5.335	0.0975933	1.07475		0.217833	1.14739		4	___1	0.996522	5.98867e-11	240.6	171.92	240.6	0.92191	9.3974	acidic-plus-3 pSTxxED;acidic-plus-3-4 pSTxxEDED;Casein kinase II substrate motif;MDC1 BRCT domain binding motif;PKA kinase substrate motif;PKC kinase substrate motif;Plk1 PBD domain binding motif
PISKELKEQEKHLQNSHENVAIYDTHEIENN	PF3D7_0216700	autophagy-related protein 11, putative	S	163;169	2.77179	2.57031	2.63496	2.49639	2.43264	2.52089	3.28918	3.34722	3.17748	3.10885	2.48106	2.48836	2.52063	2.47327	2.35948	2.64393	3.00329	3.10827	3.13477	3.03832	0.175714	0.943872		0.0044562	0.0166837		5	___1	1	3.65327e-30	339.2	293.23	290.67	0.20363	9.01153	acidic-plus-2;acidic-plus-2 pSxE;acidic-plus-2 pSxE/D;Casein kinase II substrate motif
LDNDEKIINDLKKKNSYQVYKMKDYEKRENN	PF3D7_0216700	autophagy-related protein 11, putative	S	465;471	0.775394	0.6546	0.679565	0.393841	0.43025	0.386143	2.13347	2.04209	1.5401	1.49252	1.62459	1.45863	1.51524	1.35729	1.19438	1.36145	1.20674	1.2693	1.104	0.974857	0.299775	1.77694	+	0.228446	1.04701		2	___1	0.999999	0.0007146	111.63	50.286	104.79	-0.10733	8.14342	Calmodulin-dependent protein kinase II substrate motif;Chk1 kinase substrate motif;New PKA kinase substrate motif_KKxS;New PKA kinase substrate motif_KxS;New PKA kinase substrate motif_KxxS;Pim1 kinase substrate sequence;PKA kinase substrate motif;PKA kinase substrate motif_KxxSxQ;PKC kinase substrate motif
LEKNIEHGKKLEHELSHCYEENQKLNEEIKR	PF3D7_0216700	autophagy-related protein 11, putative	S	676;682	NaN	NaN	NaN	NaN	NaN	NaN	NaN	NaN	NaN	NaN	-2.0163	-2.00211	-2.08417	-1.92005	-2.17928	-2.08016	-2.04149	-2.48198	-2.39098	-2.59082	NaN	0		0.0256344	0.108959		4	___1	0.999988	1.44035e-05	143.39	111.21	143.39	-0.51716	6.98622	Casein kinase II substrate motif
NEEIEKNNNYNNKMKSYEIHIDVVKNENCKN	PF3D7_0216700	autophagy-related protein 11, putative	S	243;249	3.95114	4.00951	3.92833	3.69653	3.62285	3.63349	4.85093	4.82907	4.57935	4.61056	3.78778	3.84694	3.86944	3.79902	3.75777	3.77813	4.29215	4.23043	4.25034	4.20236	0.312034	1.9493	+	0.0564156	0.762271		2	___1	1	5.87505e-07	209.19	162.46	155.15	0.44781	8.975	acidic-plus-2;acidic-plus-2 pSxE;acidic-plus-2 pSxE/D;basic-minus-acidic-plus KRxSTxED;Casein kinase II substrate motif;New PKA kinase substrate motif_KxxS;PKA kinase substrate motif;PKC kinase substrate motif
IKRSLNELDIYTKNKSDLFNNYNLNESLNDS	PF3D7_0216700	autophagy-related protein 11, putative	S	66;66	NaN	NaN	NaN	NaN	NaN	NaN	NaN	NaN	NaN	NaN	-1.02109	-1.3094	-1.09125	-1.21134	-1.14417	-1.06865	-1.17138	-1.32797	-1.42117	-1.18841	NaN	0		0.000809352	0.00259424		3	___1	0.989321	7.66736e-05	91.114	74.234	91.114	0.19082	7.7006	New PKA kinase substrate motif_KxxS;PKA kinase substrate motif;PKC kinase substrate motif
LNDKNAHYELNHIKRSLNELDIYTKNKSDLF	PF3D7_0216700	autophagy-related protein 11, putative	S	54;54	2.42117	2.45102	2.42343	1.85282	1.91155	1.90415	2.74665	2.64541	2.17667	2.21008	1.43045	1.55954	1.39498	1.60253	1.58216	1.5064	1.63848	1.54924	1.76695	1.69904	0.542367	2.83291	+	-0.102042	0.657162		2	___1	1	3.27552e-19	224.43	144.33	224.43	0.20269	8.24356	acidic-plus-3 pSTxxED;Casein kinase II substrate motif;New PKA kinase substrate motif_KxS;PKA kinase substrate motif;PKC kinase substrate motif
NDILISKQKIEDLKKSIENLLNDKNAHYELN	PF3D7_0216700	autophagy-related protein 11, putative	S	34;34	3.30401	3.23122	3.25112	2.95119	2.93107	2.97302	3.84263	3.8468	3.67574	3.68027	2.50519	2.41791	2.63969	2.43065	2.4731	2.51857	2.85832	2.91815	3.08811	2.92317	0.310351	2.1965	+	0.046821	0.244869		2	___1	1	2.6363e-08	233.46	134.29	157.22	0.14824	8.83061	acidic-plus-2;acidic-plus-2 basic-2;acidic-plus-2 pSxE;acidic-plus-2 pSxE/D;basic-minus-acidic-plus KRKRxSTxED;basic-minus-acidic-plus KRxSTxED;Casein kinase II substrate motif;New PKA kinase substrate motif_KxS;PKA kinase substrate motif;PKC kinase substrate motif
KKIQEEKDMLNNKIKSMDQTHKNQIEEMQEE	PF3D7_0216700	autophagy-related protein 11, putative	S	949;955	-1.95116	-1.8401	-1.896	-2.01313	-2.02782	-1.94246	-1.32467	-1.2875	-1.68131	-1.77791	0.888159	0.792879	0.782984	0.842379	0.736099	0.733435	0.191299	0.0776348	0.114315	0.177721	0.0987199	0.852573		0.050703	0.386844		3	___1	0.999995	0.00507742	91.584	42.166	82.287	0.28634	7.65078	acidic-plus-2;acidic-plus-2 pSxD;acidic-plus-2 pSxE/D;basic-minus-acidic-plus KRxSTxED;G protein-coupled receptor kinase 1 substrate motif;New PKA kinase substrate motif_KxxS;PKA kinase substrate motif;PKC kinase substrate motif
TLDMPNNKKETHNNFSHNDTQENNIMKNKDG	PF3D7_0216800	TMEM121 domain-containing protein, putative	S	590	NaN	NaN	NaN	NaN	NaN	NaN	NaN	NaN	NaN	NaN	-3.38259	-3.08843	-2.7129	-3.40945	-3.57844	-3.17482	-3.0948	-3.00967	-3.16861	-3.39095	NaN	0		0.326266	0.543247		4	___1	0.999756	2.84181e-08	164.35	126.68	164.35	0.42299	7.06187	acidic-plus-3 pSTxxED;Casein kinase II substrate motif;G protein-coupled receptor kinase 1 substrate motif;Pyruvate dehydrogenase kinase substrate motif
KSYDNNLFGASNKLTSHHENIKKIIELNTTK	PF3D7_0216800	TMEM121 domain-containing protein, putative	S	626	NaN	NaN	NaN	NaN	NaN	NaN	NaN	NaN	NaN	NaN	-1.37122	-1.65943	-1.30748	-1.74198	-1.57083	-0.751121	-1.70921	-1.66384	-1.67385	-1.67941	NaN	0		-0.0914021	0.0944217		4	___1	0.538873	0.0153295	57.019	42.047	46.592	0.31734	6.77824	acidic-plus-3 pSTxxED;Casein kinase II substrate motif;New PKA kinase substrate motif_KxxS;PKA kinase substrate motif;PKC kinase substrate motif
LTVAFRNSVDIRSIASIRNEINNNRALKNKT	PF3D7_0216800	TMEM121 domain-containing protein, putative	S	344	-2.12423	-2.48352	-2.14517	-1.99735	-2.63575	-2.3285	-1.82431	-1.76932	-2.08749	-2.32499	-1.22865	-0.966303	-0.836307	-0.973383	-1.1159	-0.967819	-1.04488	-0.812275	-0.945919	-0.858038	0.0695626	0.107949		0.00861549	0.0216461		3	___1	0.999895	2.29137e-05	146.78	119.11	121.32	0.122	8.06472	PKA kinase substrate motif;PKC kinase substrate motif
NNIMKNKDGLYLNTKSYDNNLFGASNKLTSH	PF3D7_0216800	TMEM121 domain-containing protein, putative	S	612	1.4623	1.28268	1.27889	1.53043	1.43989	1.49383	2.15161	2.25507	1.69799	1.79843	1.82097	1.65575	1.79382	1.82049	1.76019	1.78196	1.93143	2.06931	2.00557	2.02782	-0.146759	0.806515		-0.0307013	0.202305		2	___1	0.999996	6.63003e-06	196.8	161.8	163.8	-1.0168	8.13694	acidic-plus-2;acidic-plus-2 pSxD;acidic-plus-2 pSxE/D;basic-minus-acidic-plus KRxSTxED
LYLNTKSYDNNLFGASNKLTSHHENIKKIIE	PF3D7_0216800	TMEM121 domain-containing protein, putative	S	621	-0.558416	-0.651051	-0.728279	-0.493622	-0.53998	-0.662136	-0.877109	-0.705477	-0.623016	-0.63068	0.652769	0.494764	0.677673	0.447247	0.482172	0.489643	0.805292	0.934624	0.834139	0.809435	-0.0806694	0.432121		0.135382	0.83068		2	___1	1	0.000454829	115.06	84.733	115.06	-0.16993	7.8998	G protein-coupled receptor kinase 1 substrate motif;PKA kinase substrate motif;PKC kinase substrate motif
QLDKKELIEGYNILRSFKNELGELKNVEEEV	PF3D7_0217500	calcium-dependent protein kinase 1	S	406	0.568195	0.599037	0.456774	0.381239	0.296747	0.426346	1.75698	1.71568	1.08747	1.41312	3.42935	3.45777	3.44794	3.66501	3.66888	3.60537	1.36494	1.35065	1.34274	1.27464	0.173225	1.0229		-0.201399	1.92401	+	3	___1	1	3.49393e-05	219.68	171.02	85.457	0.39952	8.54084	PKA kinase substrate motif;PKC kinase substrate motif
KHSLLNIKIVDFGLSSFFSKDNKLRDRLGTA	PF3D7_0217500	calcium-dependent protein kinase 1	S	217	-0.809568	-0.817303	-0.863031	-1.10953	-1.22463	-0.998323	-0.0785084	-0.0678558	-0.256247	-0.418745	NaN	NaN	NaN	NaN	NaN	NaN	NaN	NaN	NaN	NaN	0.280859	1.27499		NaN	0		2	___1	0.847775	1.14519e-23	228.61	182.73	228.61	-0.59874	6.19123	Casein kinase I substrate motif;Casein kinase II substrate motif;MDC1 BRCT domain binding motif;Plk1 PBD domain binding motif
EGKIGESYFKVRKLGSGAYGEVLLCREKHGH	PF3D7_0217500	calcium-dependent protein kinase 1	S	64	4.3149	4.19976	3.99709	3.36915	3.44401	3.53754	5.66739	5.62391	4.58587	4.61689	5.61622	5.59788	5.53284	5.70023	5.63491	5.76267	5.05065	5.05496	5.06753	5.0265	0.720351	1.68716	+	-0.116959	0.919378		2	___1	1	6.40202e-39	358.11	316.11	358.11	-0.29613	9.9445	Calmodulin-dependent protein kinase II substrate motif;Casein kinase II substrate motif;Chk1 kinase substrate motif;New PKA kinase substrate motif_KxxS;PKA kinase substrate motif;PKC kinase substrate motif
AIKVIKKSQFDKMKYSITNKIECDDKIHEEI	PF3D7_0217500	calcium-dependent protein kinase 1	S	98	0.800736	0.931253	0.945944	0.786486	0.659605	0.804953	0.413006	0.362589	-0.14031	-0.0439854	1.27337	0.868324	1.14061	1.4472	1.43897	2.60334	-0.189209	0.0308742	0.0936508	-0.127184	0.142296	0.796466		-0.735734	0.676313		3	___1	0.999815	0.00306772	96.89	56.888	80.763	-0.033236	7.84238	Casein kinase II substrate motif;New PKA kinase substrate motif_KxS;PKA kinase substrate motif;PKC kinase substrate motif
FTNGNNYGKSGNNKNSEDLAINPGMYVRKKE	PF3D7_0217500	calcium-dependent protein kinase 1	S	34	3.31777	3.32008	3.32819	2.7499	2.86655	2.73593	4.49648	4.53898	3.59509	3.57414	4.15853	4.17082	4.13352	4.23832	4.18017	4.11606	3.74584	3.78275	3.65186	3.71893	0.537887	2.22857	+	-0.0238959	0.23333		2	___1	1	2.9222e-41	257.46	212.63	257.46	0.41138	9.47949	acidic-plus-1-2 pSTxxED;acidic-plus-2;acidic-plus-2 basic-2;acidic-plus-2 pSxD;acidic-plus-2 pSxE/D;G protein-coupled receptor kinase 1 substrate motif;New PKA kinase substrate motif_KxS;PKA kinase substrate motif;PKC kinase substrate motif
KTRRSKFTNGNNYGKSGNNKNSEDLAINPGM	PF3D7_0217500	calcium-dependent protein kinase 1	S	28	-1.78846	-1.94112	-1.75225	-2.01575	-2.12728	-2.18131	-0.813652	-0.883192	-1.45949	-1.64893	1.04106	0.918386	0.956207	1.01383	0.740385	1.02869	0.383188	0.360119	0.178484	0.21537	0.28084	1.18352		0.0442499	0.153213		3	___1	0.628857	0.000700281	92.336	77.722	63.056	-0.18663	8.0825
NNINKSDQKTLCGALSNMRKFEGSQKLAQAA	PF3D7_0217500	calcium-dependent protein kinase 1	S	345	-0.3747	-0.429598	-0.259434	-0.587133	-0.384602	-0.483715	-0.405668	-0.352938	-0.765144	-0.765289	-0.414358	-0.533011	-0.448124	-0.28998	-0.273541	-0.109257	-1.42918	-1.33508	-1.38499	-1.39544	0.130573	0.634273		-0.240905	1.1513		3	___1	0.999997	0.0029719	62.287	32.797	62.287	-0.64184	7.53859
NNNNNYIYDKSGKAFSQKNEYEDIIITKDHT	PF3D7_0217600	conserved Plasmodium protein, unknown function	S	449	1.07485	0.638538	0.853127	1.19741	1.11468	1.14128	1.15161	1.26576	1.45185	1.42028	1.63709	0.880798	1.58897	0.709414	0.815577	2.48156	1.96766	2.36832	2.0371	1.99716	-0.295617	0.83055		0.0334365	0.0167698		3	___1	1	1.24628e-10	201.64	143.06	192.98	0.26753	8.33746	ATM kinase substrate motif;DNA dependent Protein kinase substrate motif;New PKA kinase substrate motif_KxxS;PKA kinase substrate motif;PKC kinase substrate motif
NNKSIEQYKNFEKDESLINHQSIENKRNTQN	PF3D7_0217600	conserved Plasmodium protein, unknown function	S	1532	1.53375	1.69389	1.75729	1.64242	1.60293	1.53712	1.66632	1.56228	1.6646	1.6704	0.99655	1.10196	1.1771	1.32884	1.25546	1.03336	1.16557	1.11012	1.25415	1.37015	0.0674864	0.342745		-0.114022	0.415641		4	___1	1	7.07232e-06	222.3	151.77	112.37	0.1881	8.42815	b-Adrenergic Receptor kinase substrate motif;Calmodulin-dependent protein kinase II substrate motif;New PKA kinase substrate motif_KxxS;Phosphorylase kinase substrate motif;PKA kinase substrate motif;PKC kinase substrate motif
QYKNFEKDESLINHQSIENKRNTQNELDDNE	PF3D7_0217600	conserved Plasmodium protein, unknown function	S	1538	-0.119293	-0.390394	-0.168722	-0.142048	-0.422789	-0.463413	0.724834	0.730188	0.355007	0.240597	1.13802	1.12447	1.14711	0.936159	0.989336	1.04725	1.40252	1.49479	1.30683	1.34154	0.116613	0.330454		0.145621	1.32765	+	4	___1	1	8.43938e-15	168.05	84.318	112.37	0.1881	8.31224	acidic-plus-2;acidic-plus-2 pSxE;acidic-plus-2 pSxE/D;Casein kinase II substrate motif
KKYNNLLSYNSKKKDSSEFFNSYYRYTNSIN	PF3D7_0217600	conserved Plasmodium protein, unknown function	S	351	-3.16342	-3.26951	-3.45204	-3.27634	-3.59309	-3.22036	-2.723	-2.63667	-2.51269	-2.58581	-1.9076	-2.09638	-1.98169	-1.99478	-2.05163	-2.04191	-2.02244	-1.96269	-2.22692	-2.25199	0.0682742	0.166863		0.0342156	0.212514		4	___1	0.977895	0.0010129	68.82	54.662	67.605	0.027303	6.86979	acidic-plus-2;acidic-plus-2 basic-2;acidic-plus-2 basic-2-3;acidic-plus-2 pSxE;acidic-plus-2 pSxE/D;b-Adrenergic Receptor kinase substrate motif;Casein kinase II substrate motif;New PKA kinase substrate motif_KKxS;New PKA kinase substrate motif_KxS;New PKA kinase substrate motif_KxxS;Pim1 kinase substrate sequence;PKA kinase substrate motif;PKC kinase substrate motif
KYNNLLSYNSKKKDSSEFFNSYYRYTNSINE	PF3D7_0217600	conserved Plasmodium protein, unknown function	S	352	-0.296249	-0.300888	-0.548185	-0.287396	-0.420336	-0.472275	-0.500256	-0.368294	-0.25882	-0.387991	0.159597	0.11302	0.0502396	0.319643	0.169313	-0.00880241	0.0673866	-0.129356	-0.167021	-0.282566	0.0115611	0.0369954		-0.0524324	0.185353		2	___1	0.998778	1.27555e-09	190.78	162.42	184.21	-0.36596	7.9533	G protein-coupled receptor kinase 1 substrate motif;MDC1 BRCT domain binding motif;New PKA kinase substrate motif_KxxS;PKA kinase substrate motif;PKC kinase substrate motif;Plk1 PBD domain binding motif
SKYSTIMNHKKDDTYSFKTHKRNDVHFNIIH	PF3D7_0217600	conserved Plasmodium protein, unknown function	S	736	0.060957	0.0930805	0.01894	0.287336	0.222475	0.237154	0.494114	0.458477	0.510799	0.476765	NaN	NaN	NaN	NaN	NaN	NaN	NaN	NaN	NaN	NaN	-0.191329	1.65075	+	NaN	0		3	___1	0.997832	0.00290756	92.925	34.249	92.925	-0.088001	7.65112	Casein kinase I substrate motif;Casein kinase II substrate motif;PKA kinase substrate motif;PKC kinase substrate motif
NNIIYNKKKKYNNLLSYNSKKKDSSEFFNSY	PF3D7_0217600	conserved Plasmodium protein, unknown function	S	343	NaN	NaN	NaN	NaN	NaN	NaN	NaN	NaN	NaN	NaN	-2.40971	-3.12872	-2.50691	-2.61126	-3.32521	-1.76869	-2.11283	-1.69138	-2.207	-2.43221	NaN	0		-0.113395	0.0743781		2	___1	0.998722	0.000254251	146	111.62	146	0.013278	8.19706	Casein kinase I substrate motif;Casein kinase II substrate motif
IYNKKKKYNNLLSYNSKKKDSSEFFNSYYRY	PF3D7_0217600	conserved Plasmodium protein, unknown function	S	346	1.71842	1.75239	1.68368	1.84687	1.80483	1.79512	2.2998	2.25436	2.11563	2.24178	1.88638	1.84752	1.87675	1.81645	1.69447	1.90713	1.92155	1.96655	1.88442	1.76287	-0.0974445	1.20924		0.0642014	0.383424		2	___1	1	2.35598e-07	169.89	127.1	146	0.013278	8.35017	PKA kinase substrate motif;PKC kinase substrate motif
KYKMKDVRGKQNFRNSETHVIYQNSKSSQNK	PF3D7_0217600	conserved Plasmodium protein, unknown function	S	704	-0.786755	-0.884069	-0.83296	-0.928145	-0.878571	-0.882648	-0.439438	-0.274734	-0.944838	-0.751856	-1.3702	-2.06063	-1.32001	-1.9613	-1.75273	-1.5648	-1.64517	-1.47016	-1.71446	-1.76544	0.0618598	0.709032		0.175994	0.240415		4	___1	0.982014	1.17921e-05	128.32	53.957	103.85	0.70407	7.41002	Casein kinase II substrate motif;G protein-coupled receptor kinase 1 substrate motif;New PKA kinase substrate motif_RxS;NIMA kinase substrate motif;PKA kinase substrate motif;PKA kinase substrate motif_RxS;PKC kinase substrate motif
KQNFRNSETHVIYQNSKSSQNKESKYSTIMN	PF3D7_0217600	conserved Plasmodium protein, unknown function	S	713	-1.60388	-1.3395	-1.49968	-1.78336	-1.7654	-1.748	-1.11534	-1.5715	-1.80979	-1.87105	1.05209	1.04964	0.858332	0.913157	0.885376	0.610973	1.3144	1.25969	1.15166	1.10102	0.284562	1.17443		0.183517	0.595184		3	___1	0.999997	0.000112161	106.36	77.38	106.36	0.84347	7.96375	Casein kinase I substrate motif;Casein kinase II substrate motif
SCRNTSKSSLFFLKNSNSMHEKIYNILKTFN	PF3D7_0217600	conserved Plasmodium protein, unknown function	S	1020	0.499458	0.849714	0.805029	0.633648	0.578438	0.4916	0.629004	0.574449	0.425861	0.368454	0.61478	0.616564	0.669235	0.713095	0.881927	0.726194	0.724523	0.753702	0.680027	0.859264	0.150172	0.481834		-0.140212	0.874809		3	___1	1	0.000822785	118.87	73.729	44.543	-0.2155	7.77649	Casein kinase II substrate motif;New PKA kinase substrate motif_KxS;PKA kinase substrate motif;PKC kinase substrate motif
RNTSKSSLFFLKNSNSMHEKIYNILKTFNPL	PF3D7_0217600	conserved Plasmodium protein, unknown function	S	1022	1.97197	2.10138	2.11372	1.80397	1.79829	1.76634	2.7991	2.81577	2.07129	2.1116	2.94266	2.90393	2.88283	2.68295	2.72986	2.72067	3.36327	3.34782	3.17861	3.23897	0.272823	1.54954	+	0.198647	1.89446	+	3	___1	1	0.000942178	115.33	59.777	44.543	-0.2155	8.53162	acidic-plus-3 pSTxxED;Casein kinase II substrate motif;PKA kinase substrate motif
SFLNSNYIKSSFESKSENVQNKNKKKHLSSR	PF3D7_0217600	conserved Plasmodium protein, unknown function	S	36	-2.03832	-2.51426	-2.10053	-2.16174	-2.18213	-2.06325	-2.66697	-2.32853	-2.11327	-2.615	NaN	NaN	NaN	NaN	NaN	NaN	NaN	NaN	NaN	NaN	-0.0820014	0.188936		NaN	0		3	___1	0.947195	0.00441597	57.499	26.543	57.499	0.42211	6.74756	Casein kinase I substrate motif;G protein-coupled receptor kinase 1 substrate motif
NEAKGNTMSCRNTSKSSLFFLKNSNSMHEKI	PF3D7_0217600	conserved Plasmodium protein, unknown function	S	1012	-1.51999	-1.43578	-1.67837	-1.62127	-1.69523	-1.58819	-0.800775	-0.971306	-1.72193	-1.35852	NaN	NaN	NaN	NaN	NaN	NaN	NaN	NaN	NaN	NaN	0.0901833	0.436235		NaN	0		2	___1	0.955326	0.0165338	150.05	32.655	150.05	0.12263	6.77474
EAKGNTMSCRNTSKSSLFFLKNSNSMHEKIY	PF3D7_0217600	conserved Plasmodium protein, unknown function	S	1013	-0.502289	-0.334106	-0.389774	-0.717188	-0.619169	-0.50993	0.09268	0.0153103	-0.447945	-0.305103	-0.31801	0.0276394	-0.36997	-0.257078	-0.204123	-1.06214	-0.158379	-0.488009	-0.424408	-0.420507	0.206706	0.932205		0.287668	0.352283		2	___1	0.911976	0.00695596	126.62	27.688	69.954	0.23493	7.21582	MDC1 BRCT domain binding motif;New PKA kinase substrate motif_KxS;PKA kinase substrate motif;PKC kinase substrate motif;Plk1 PBD domain binding motif
NNENKYLSHLYSFLNSNYIKSSFESKSENVQ	PF3D7_0217600	conserved Plasmodium protein, unknown function	S	25	-2.92144	-3.35631	-2.83376	-2.92448	-2.70977	-2.85485	-3.1895	-3.3287	-2.99603	-3.72066	-2.74304	-2.36234	-2.33675	-2.20803	-2.32649	-2.43726	-2.37539	-2.32947	-2.40773	-2.24585	-0.207471	0.45059		-0.156785	0.399969		3	___1	0.999757	1.26572e-05	142.78	98.488	142.78	-0.048621	7.13789	MAPKAPK2 kinase substrate motif
EIKVKEKSENSNESASQKGIEIAKSFLNITC	PF3D7_0217700	E2F-associated phosphoprotein, putative	S	31	-1.45925	-1.3386	-1.35526	-1.33688	-1.32898	-1.2191	-2.1827	-2.24551	-1.73329	-1.32948	-1.50445	-1.38261	-1.59559	-1.01589	-1.27343	-1.25401	-1.18605	-1.2245	-1.44611	-1.44198	-0.0893822	0.624966		-0.313105	1.02818		2	___1	0.999768	0.000257516	134.61	102.09	134.21	0.22988	7.28292	ATM kinase substrate motif;Casein kinase I substrate motif;DNA dependent Protein kinase substrate motif;PKA kinase substrate motif;PKC kinase substrate motif
YCVSCAIHSRFVRVRSREQRRVRKETAKHVN	PF3D7_0217800	40S ribosomal protein S26	S	88	0.932735	0.662411	0.928032	1.06575	1.12921	1.09924	0.875288	0.674994	0.913752	0.961332	-0.445663	-0.765371	-0.358423	-0.702391	-0.321093	-0.436258	-0.156284	-0.150662	-0.312689	-0.319479	-0.257008	0.973784		-0.0365721	0.0719105		3	___1	1	0.010372	91.636	54.087	41.876	-0.24343	8.2406	14-3-3 domain binding motif;acidic-plus-2;acidic-plus-2 pSxE;acidic-plus-2 pSxE/D;basic-minus-acidic-plus KRxSTxED;Calmodulin-dependent protein kinase II substrate motif;Calmodulin-dependent protein kinase IV substrate motif;Casein kinase II substrate motif;New PKA kinase substrate motif_RxxS;PKA kinase substrate motif;PKC kinase substrate motif
GTNNCMLNNNDKTSFSTDKGFINMKEEGEEE	PF3D7_0217900	conserved Plasmodium protein, unknown function	S	112	0.179325	0.337338	0.0818443	-0.0653858	0.0186024	-0.0880795	1.00135	0.990353	0.062561	-0.068882	1.35193	1.28554	1.21475	1.15488	1.1647	1.20351	1.87749	1.84182	1.86124	1.88178	0.244457	1.02273		0.109711	0.913576		2	___1	0.979034	1.92974e-05	146.23	99.237	105.52	0.039493	8.17762	acidic-plus-2;acidic-plus-2 pSxD;acidic-plus-2 pSxE/D;PKA kinase substrate motif
DKYSEDDMLNNYEKTSDIEQDYMYQKINTDN	PF3D7_0218100	conserved Plasmodium membrane protein, unknown function	S	51	3.43652	3.75602	3.5037	3.45408	3.39065	3.4583	2.91337	2.94113	3.09368	3.2079	3.38247	3.75373	3.32144	4.05149	4.00264	3.1283	2.98556	2.8208	3.1513	3.29206	0.131071	0.496074		-0.241596	0.268334		2	___1	0.951783	9.1484e-142	324.94	280.95	324.94	0.037382	8.75564	acidic-plus-3 pSTxxED;Casein kinase I substrate motif;Casein kinase II substrate motif;New PKA kinase substrate motif_KxS;PKA kinase substrate motif;PKC kinase substrate motif
QLKMNNNINFNIHMESPINQQHNNTFKVNND	PF3D7_0218200	conserved Plasmodium protein, unknown function	S	491	-0.919308	-1.14893	-1.09648	-0.938086	-0.835911	-0.91715	-1.11457	-0.991295	-1.1796	-1.05034	-3.42102	-3.63732	-2.85637	-3.32733	-3.59048	-2.95441	-3.67057	-3.42706	-3.48885	-3.65721	-0.157855	0.759742		-0.0141656	0.0148879		4	___1	0.999999	0.00011658	78.987	64.218	69.922	0.03662	7.18241	b-Adrenergic Receptor kinase substrate motif;CDK kinase substrate motif_minimal;CDK kinase substrate motif_minimal_pS;ERK1,2 kinase substrate motif;GSK-3, ERK1, ERK2, CDK5 substrate motif;WW domain binding motif
NNKNNINNNNNNNCCSEKTLEQREKEYNKIR	PF3D7_0218200	conserved Plasmodium protein, unknown function	S	221	-2.86286	-2.63021	-2.60585	-2.27473	-2.70027	-2.40269	-2.68882	-3.46245	-2.73479	-2.78926	NaN	NaN	NaN	NaN	NaN	NaN	NaN	NaN	NaN	NaN	-0.240405	0.600501		NaN	0		3	___1	0.5	0.00948224	62.203	23.932	55.33	3.6874	8.07726	Casein kinase I substrate motif;Casein kinase II substrate motif;G protein-coupled receptor kinase 1 substrate motif;PKA kinase substrate motif;PKC kinase substrate motif
DNLQQNHKRYDIDFPSL______________	PF3D7_0218200	conserved Plasmodium protein, unknown function	S	806	1.35096	1.35165	1.46796	1.42962	1.44887	1.45267	0.7243	0.7195	1.01062	0.954283	1.39916	1.41859	1.37244	1.5032	1.49249	1.53508	1.24717	1.23859	1.20627	1.22706	-0.0535253	0.51082		-0.113528	1.59239	+	2	___1	1	3.33032e-06	146.11	141.66	146.11	-0.11341	8.41926	Casein kinase I substrate motif;DNA dependent Protein kinase substrate motif
VIVDDNKLKSSHADNSNEIVTKGKKKKNTNK	PF3D7_0218200	conserved Plasmodium protein, unknown function	S	638	1.98709	2.24114	2.3117	2.2249	2.14202	2.06695	1.4266	1.39775	1.69431	1.67132	0.823978	0.817837	0.811344	1.06805	1.12107	1.12783	0.663895	0.678585	0.930443	1.09246	0.0353508	0.110295		-0.287928	2.35262	+	2	___1	1	0.000115578	156.6	113.52	150.16	-0.19236	8.27054	acidic-plus-2;acidic-plus-2 pSxE;acidic-plus-2 pSxE/D;Casein kinase II substrate motif
IFAVEKVGINESGHMSNDNINKNQEKNKKKK	PF3D7_0218200	conserved Plasmodium protein, unknown function	S	51	2.88774	2.95525	2.99115	3.08737	2.92961	3.0083	2.12769	2.17563	2.41949	2.34228	1.79153	1.73683	1.54456	1.83699	1.94614	1.77721	1.63401	1.4688	1.64274	1.83941	-0.0637118	0.438511		-0.162474	0.673785		3	___1	1	5.40771e-08	252.4	188.01	252.4	-0.095859	8.69453	acidic-plus-2;acidic-plus-2 pSxD;acidic-plus-2 pSxE/D;MAPKAPK2 kinase substrate motif
NINFIHGNKNKNHDNSFHNNDDVKNGEVKNL	PF3D7_0218400	ATP-dependent RNA helicase DDX47, putative	S	130	-3.58163	-3.82796	-3.4372	-3.64866	-3.92045	-3.58318	-3.09558	-3.59716	-3.62777	-3.26891	NaN	NaN	NaN	NaN	NaN	NaN	NaN	NaN	NaN	NaN	0.101835	0.239483		NaN	0		3	___1	1	0.00961762	51.265	37.837	51.265	-0.054052	6.89635
_____________MKSEVTIEENRDNPEDGP	PF3D7_0218500	small nuclear ribonucleoprotein Sm D2, putative	S	3	-2.31727	-2.55119	-2.35962	-2.3797	-2.62791	-2.57673	-1.96933	-1.78581	-2.08772	-1.93426	-0.850782	-0.87147	-0.805481	-0.726349	-0.753744	-0.501995	-0.990686	-0.613876	-0.838993	-0.99892	0.118753	0.427916		-0.181882	0.803897		4	___1	1	1.54498e-21	205.96	166.84	205.96	-0.060625	8.20957	Casein kinase I substrate motif;Casein kinase II substrate motif;G protein-coupled receptor kinase 1 substrate motif
RQNIDYNNKKEDNVNSDHIIKRKNRIKKTNK	PF3D7_0218600	patatin-like phospholipase, putative	S	2235	0.601969	0.506052	0.555256	0.637787	0.556152	0.576958	0.585297	0.611122	0.578144	0.476517	-0.0864239	-0.385853	-0.245871	-0.520367	-0.565613	-0.358507	-0.168846	-0.215502	-0.385796	-0.509224	-0.0358734	0.362286		0.242113	0.818593		4	___1	1	0.000130035	103.39	49.153	79.004	0.13586	7.98089
KDVKERKKKYKKGYISTSNFISHGVRLGTTR	PF3D7_0218600	patatin-like phospholipase, putative	S	393	-3.82737	-4.18877	-3.62	-3.93709	-4.03782	-4.23754	-3.67507	-3.96262	-3.82498	-4.06056	NaN	NaN	NaN	NaN	NaN	NaN	NaN	NaN	NaN	NaN	0.192102	0.382256		NaN	0		3	___1	0.85103	0.000302883	84.508	72.66	84.508	-0.2934	6.61045	Casein kinase II substrate motif;PKA kinase substrate motif
NDTEKDGNKKYDTSYSFNIKNTLSKVFYKNY	PF3D7_0218600	patatin-like phospholipase, putative	S	591	NaN	NaN	NaN	NaN	NaN	NaN	NaN	NaN	NaN	NaN	0.283253	0.168266	0.314499	-0.0533581	-0.0141048	0.0358048	-0.0770664	0.0703373	-0.351049	-0.38324	NaN	0		0.265892	1.45096	+	3	___1	0.996804	8.75077e-05	109.83	70.317	109.83	-0.25359	7.01903
REFNMDNTIKNEKRESENNNKHMECLQNDND	PF3D7_0218600	patatin-like phospholipase, putative	S	1594	NaN	NaN	NaN	NaN	NaN	NaN	NaN	NaN	NaN	NaN	-2.43579	-2.61608	-2.55955	-3.72752	-2.86419	-2.84147	-3.18153	-3.12135	-4.08067	-3.43343	NaN	0		0.607254	0.751838		3	___1	1	0.00644166	63.076	39.849	63.076	-0.15853	6.54623	b-Adrenergic Receptor kinase substrate motif;G protein-coupled receptor kinase 1 substrate motif;New PKA kinase substrate motif_KRxS;New PKA kinase substrate motif_KxxS;New PKA kinase substrate motif_RxS;PAK2 kinase substrate motif;PKA kinase substrate motif;PKA kinase substrate motif_KRxS;PKA kinase substrate motif_RxS;PKC kinase substrate motif
KKTNKQRNNKEKLKRSISLPLNLKRTVVKII	PF3D7_0218600	patatin-like phospholipase, putative	S	2261	-1.01065	-0.8619	-1.05661	-1.11261	-0.968136	-1.09928	-1.19909	-1.40835	-0.825623	-0.89188	NaN	NaN	NaN	NaN	NaN	NaN	NaN	NaN	NaN	NaN	0.083622	0.421052		NaN	0		3	___1	0.625494	0.000304077	110.38	68.677	85.845	0.16636	7.07317	Casein kinase II substrate motif;G protein-coupled receptor kinase 1 substrate motif;New PKA kinase substrate motif_KxS;PKA kinase substrate motif;PKC kinase substrate motif
TNKQRNNKEKLKRSISLPLNLKRTVVKIINL	PF3D7_0218600	patatin-like phospholipase, putative	S	2263	2.30297	2.32026	2.25078	2.30816	2.30489	2.29532	2.11497	2.05993	2.50868	2.53292	2.58448	2.66307	2.58615	2.33118	2.34625	2.40833	2.46245	2.41326	2.36964	2.22065	-0.0114568	0.191416		0.249311	1.71651	+	2	___1	0.999984	5.05699e-18	203.87	160.59	169.65	-0.1157	8.53999	14-3-3 domain binding motif;Calmodulin-dependent protein kinase II alpha substrate motif;Calmodulin-dependent protein kinase II substrate motif;Calmodulin-dependent protein kinase IV substrate motif;Chk1 kinase substrate motif;New PKA kinase substrate motif_RxxS;Phosphorylase kinase substrate motif;PKA kinase substrate motif;PKC kinase substrate motif
DISHKEYDKSFINIESAEEHKNINKNIKNKK	PF3D7_0218600	patatin-like phospholipase, putative	S	23	-1.01913	-1.16321	-1.08388	-1.29083	-1.14737	-1.21042	-0.837124	-0.931105	-1.14244	-1.27286	-0.485084	-0.557085	-0.771624	-0.716183	-0.668501	-0.633493	-1.01715	-0.959694	-0.89637	-1.01938	0.127462	0.789036		0.068128	0.279541		3	___1	1	2.72742e-05	166.92	120.51	157.8	0.24147	7.77651	acidic-plus-2;acidic-plus-2 pSxE;acidic-plus-2 pSxE/D;acidic-plus-2-3 pSTxxED;acidic-plus-3 pSTxxED;b-Adrenergic Receptor kinase substrate motif;Casein kinase II substrate motif
NSNNYIATNKLSKTFSGIWLDKKKKKNDKTI	PF3D7_0218600	patatin-like phospholipase, putative	S	1538	-1.78775	-1.84665	-1.73911	-1.95677	-1.68123	-2.04508	-1.79529	-1.68948	-2.09571	-2.23434	NaN	NaN	NaN	NaN	NaN	NaN	NaN	NaN	NaN	NaN	0.103191	0.336711		NaN	0		2	___1	0.997422	0.000398268	107.06	48.426	98.943	0.83617	7.06179	Calmodulin-dependent protein kinase II substrate motif;Chk1 kinase substrate motif;MAPKAPK2 kinase substrate motif;New PKA kinase substrate motif_KxxS;PKA kinase substrate motif;PKC kinase substrate motif
DKKKKKNDKTIERNESAENKIEKNIIENNYT	PF3D7_0218600	patatin-like phospholipase, putative	S	1558	0.905968	0.990803	0.908981	0.92486	1.00339	0.968285	1.03714	1.25771	1.03589	1.04218	2.24779	2.15326	2.17612	1.96706	1.9604	1.8634	2.15107	2.11628	1.99182	1.88969	-0.0302614	0.311666		0.262103	1.5686	+	3	___1	1	2.81145e-05	139.3	96.9	139.3	0.02098	8.31184	14-3-3 domain binding motif;acidic-plus-2;acidic-plus-2 pSxE;acidic-plus-2 pSxE/D;b-Adrenergic Receptor kinase substrate motif;Calmodulin-dependent protein kinase II substrate motif;Calmodulin-dependent protein kinase IV substrate motif;Casein kinase II substrate motif;Chk1 kinase substrate motif;New PKA kinase substrate motif_RxxS;PKA kinase substrate motif;PKC kinase substrate motif
EYVRKKRLRYLEGNDSDFVEDLKTNIEDELY	PF3D7_0218600	patatin-like phospholipase, putative	S	1993	1.67142	1.72452	1.74374	1.74445	1.80879	1.80093	1.57017	1.63965	1.98514	2.00168	2.36913	2.41404	2.34237	2.07757	2.04926	2.0601	2.25005	2.24076	1.97581	2.02584	-0.071497	0.862324		0.312873	2.29055	+	2	___1	1	2.70553e-22	296.47	243.92	276.67	-0.07923	8.48363	b-Adrenergic Receptor kinase substrate motif
YDDENELHDFKESNNSIKKKEEIKKKNQCYE	PF3D7_0218700	pre-mRNA-processing protein 45, putative	S	31	1.009	0.974022	0.947788	1.10517	1.0873	1.1136	0.201172	0.131769	0.255123	0.391222	0.863947	0.902475	0.848297	0.900721	0.870098	0.839531	0.185158	0.0947647	0.229042	0.438786	-0.125088	1.63629	+	0.00145658	0.0191136		2	___1	0.999999	0.00929826	112.11	8.6878	103.26	0.3609	7.98913	PKA kinase substrate motif;PKC kinase substrate motif
DVSKFKHKKLPNIKNSPDYPILRSPTRKLNK	PF3D7_0218700	pre-mRNA-processing protein 45, putative	S	233	-0.286587	-0.144249	-0.186485	-0.0823078	-0.135981	-0.0770607	0.11883	0.0479488	0.260233	0.321394	-0.4907	-0.250736	-0.309629	-0.408602	-0.413727	-0.795589	-0.809729	-0.871611	-0.987347	-0.912888	-0.107324	0.835927		0.188951	0.484614		4	___1	0.999999	2.22808e-05	136.46	113.99	112.56	0.48859	8.94653	acidic-plus-2;acidic-plus-2 basic-2;acidic-plus-2 pSxD;acidic-plus-2 pSxE/D;Casein kinase II substrate motif;CDK kinase substrate motif_minimal;CDK kinase substrate motif_minimal_pS;ERK1,2 kinase substrate motif;G protein-coupled receptor kinase 1 substrate motif;GSK-3, ERK1, ERK2, CDK5 substrate motif;New PKA kinase substrate motif_KxS;PKA kinase substrate motif;PKC kinase substrate motif;WW dom…
TALFNNKNNANIYKFSSERLRKNVQKIETRD	PF3D7_0218700	pre-mRNA-processing protein 45, putative	S	440	-2.44648	-2.42532	-2.35473	-2.73	-2.48936	-2.25664	-1.90305	-1.99543	-2.20526	-2.30217	-1.75868	-2.11799	-1.5637	-1.87681	-2.12489	-1.62625	-1.62605	-1.66188	-1.76358	-1.69413	0.0831544	0.213639		0.0625257	0.0967337		3	___1	0.974586	0.000496591	115.91	94.078	81.311	0.18682	7.14233	acidic-plus-2;acidic-plus-2 basic-2;acidic-plus-2 pSxE;acidic-plus-2 pSxE/D;Casein kinase II substrate motif;New PKA kinase substrate motif_KxS;PKA kinase substrate motif;PKC kinase substrate motif
KLPNIKNSPDYPILRSPTRKLNKEEENDWKI	PF3D7_0218700	pre-mRNA-processing protein 45, putative	S	241	-2.09423	-2.19981	-2.24819	-1.98844	-1.9793	-2.06468	-1.87245	-1.77106	-1.50753	-1.33148	-3.59769	-3.95093	-3.32346	-3.57774	-4.49404	-3.49892	-3.52799	-3.6879	-3.43282	-3.68605	-0.169936	1.07173		0.232872	0.228402		3	___1	0.980444	2.22808e-05	136.46	113.99	71.558	0.097523	8.59165	Casein kinase II substrate motif;Cdc2 kinase substrate motif;CDK kinase substrate motif;CDK kinase substrate motif_minimal;CDK kinase substrate motif_minimal_pS;CDK1,2,4,6 kinase substrate motif;ERK1,2 kinase substrate motif;Growth associated histone HI kinase substrate motif;GSK-3, ERK1, ERK2, CDK5 substrate motif;pSPxK/R;WW domain binding motif
LTGRAKKRQLYNRRFSDNGGRKKGPNSKA__	PF3D7_0219200	40S ribosomal protein S30	S	45	1.78235	1.74988	1.79785	1.76116	1.72665	1.74955	2.22232	2.21632	1.95527	1.95034	1.25801	1.06373	1.17623	1.2334	1.14511	1.15165	1.36416	1.38311	1.39757	1.20266	0.0309048	0.662371		-0.0107339	0.0552576		4	___1	1	0.000268239	146.48	108.97	57.019	-0.079842	8.75559	14-3-3 domain binding motif;Calmodulin-dependent protein kinase II substrate motif;Calmodulin-dependent protein kinase IV substrate motif;New PKA kinase substrate motif_RRxS;New PKA kinase substrate motif_RxS;New PKA kinase substrate motif_RxxS;PAK2 kinase substrate motif;PKA kinase substrate motif;PKA kinase substrate motif_RRxS;PKA kinase substrate motif_RxS;PKA, PKG kinase substrate motif;PKC …
MPSNRKITQKVEAFDSNVTKRGNVPPSLVKK	PF3D7_0219400	ribosome associated membrane protein RAMP4, putative, unspecified product	S	16;50	1.35182	1.2722	1.32325	1.15116	1.07155	1.05012	2.05121	2.07003	1.66168	1.64524	2.02373	1.92663	1.97236	1.97458	1.87559	1.95594	1.25551	1.41032	1.26099	1.25391	0.22481	1.54995	+	0.0388686	0.350333		2	___1	0.999996	1.09098e-06	169.62	122.78	157.52	0.077885	8.50541	b-Adrenergic Receptor kinase substrate motif;Casein kinase I substrate motif;Casein kinase II substrate motif
KSNVKRERESEQYEISSENDTVSSKKNVLIS	PF3D7_0219600	replication factor C subunit 1, putative	S	175	-0.016962	-0.0120449	-0.066328	-0.0613861	-0.129074	0.0124187	0.0834866	-0.236206	0.0919075	0.249754	0.546942	0.676281	0.495287	0.305891	0.324287	0.115412	0.356367	0.281353	0.380644	0.230249	0.0275688	0.223405		0.324306	1.19815		2	___1	0.999925	2.32359e-06	161.14	118.8	153.34	-0.050359	8.96694	acidic-plus-2;acidic-plus-2 pSxE;acidic-plus-2 pSxE/D;acidic-plus-2-4 pSTxxED;Casein kinase II substrate motif
SNVKRERESEQYEISSENDTVSSKKNVLISP	PF3D7_0219600	replication factor C subunit 1, putative	S	176	2.07727	1.96224	2.12247	1.92462	2.03542	1.96346	2.22194	2.18221	2.34206	2.4433	2.24377	2.18549	2.07722	1.77716	1.69025	1.91709	2.08033	2.09588	2.04469	1.97456	0.0794888	0.519743		0.373995	1.34673	+	2	___1	0.999925	2.32359e-06	267.36	217.06	153.34	-0.050359	9.08055	acidic-plus-3 pSTxxED;Casein kinase I substrate motif;Casein kinase II substrate motif;G protein-coupled receptor kinase 1 substrate motif;MDC1 BRCT domain binding motif;Plk1 PBD domain binding motif;Pyruvate dehydrogenase kinase substrate motif
KTSPKFYDITSFFKPSSKKLEDNNTMKKSNS	PF3D7_0219600	replication factor C subunit 1, putative	S	103	NaN	NaN	NaN	NaN	NaN	NaN	NaN	NaN	NaN	NaN	0.724321	0.650427	0.796455	0.456936	0.578125	0.621119	-0.554413	-0.655683	-0.518734	-0.635693	NaN	0		0.171675	0.929274		2	___1	0.913908	0.000133073	140.84	118.69	93.649	0.54768	7.34445	DNA dependent Protein kinase substrate motif;New PKA kinase substrate motif_KxS;PKA kinase substrate motif;PKC kinase substrate motif
TSPKFYDITSFFKPSSKKLEDNNTMKKSNSK	PF3D7_0219600	replication factor C subunit 1, putative	S	104	0.763138	0.39086	0.469097	0.537972	0.638948	0.666161	1.85009	1.91351	1.06813	0.975901	3.831	3.78914	3.78039	3.54704	3.57172	3.61633	2.12138	2.23477	2.0648	2.03564	-0.0733287	0.219736		0.221813	1.8843	+	3	___1	0.9814	2.74232e-17	218.78	189.44	183.58	-0.0061806	8.46498	Calmodulin-dependent protein kinase II substrate motif;MDC1 BRCT domain binding motif;New PKA kinase substrate motif_KxxS;PKA kinase substrate motif;PKC kinase substrate motif;Plk1 PBD domain binding motif
FISNKKVEKSKSKKKSDAIYIDDNESNNNNN	PF3D7_0219600	replication factor C subunit 1, putative	S	54	-0.599138	-0.624806	-0.660885	-0.992491	-0.875288	-0.856718	1.49995	1.46693	-1.0879	-0.823862	-0.105295	-0.0907574	0.0481606	-1.48135	-1.40401	-1.12267	-0.699314	-0.705128	-1.36073	-1.33018	0.279889	1.58344	+	1.28671	2.07014	+	4	___1	0.999999	1.67728e-08	322.77	279.61	322.77	0.25182	7.73407	MAPKAPK2 kinase substrate motif;New PKA kinase substrate motif_KKxS;New PKA kinase substrate motif_KxS;New PKA kinase substrate motif_KxxS;PKA kinase substrate motif;PKC kinase substrate motif
KSKKKSDAIYIDDNESNNNNNYNNTNKSSNR	PF3D7_0219600	replication factor C subunit 1, putative	S	64	0.547466	0.379923	0.442963	0.268858	0.414948	0.314055	0.709112	0.575178	0.866978	0.835657	0.113319	0.237257	0.0882473	0.0144577	-0.00637627	-0.0911045	0.307684	0.329359	0.346703	0.236336	0.124164	0.705123		0.173949	1.04297		3	___1	1	1.28617e-06	285.49	232.01	285.49	0.098646	8.47783	b-Adrenergic Receptor kinase substrate motif;Casein kinase I substrate motif
KPSSKKLEDNNTMKKSNSKEDEKLVVNNLND	PF3D7_0219600	replication factor C subunit 1, putative	S	116	NaN	NaN	NaN	NaN	NaN	NaN	NaN	NaN	NaN	NaN	-1.07083	-1.57173	-1.11102	-1.71924	-1.98619	-1.47802	-0.984911	-0.819891	-1.01703	-1.19839	NaN	0		0.476623	0.796114		3	___1	1	0.0127184	86.313	36.812	86.313	0.36512	7.64517	Casein kinase II substrate motif;New PKA kinase substrate motif_KxS;PKA kinase substrate motif;PKC kinase substrate motif
SSKKLEDNNTMKKSNSKEDEKLVVNNLNDYF	PF3D7_0219600	replication factor C subunit 1, putative	S	118	4.68463	4.32262	4.36841	4.35363	4.30082	4.3292	6.00271	6.22104	5.58422	5.58094	4.54031	4.03083	4.36702	3.56224	3.47611	4.2359	4.86898	4.94891	4.51279	4.55461	0.130671	0.428189		0.554635	0.72346		3	___1	1	0.000375943	145.09	64.983	86.313	0.36512	9.56022	acidic-plus-2;acidic-plus-2 pSxE;acidic-plus-2 pSxE/D;acidic-plus-2-3 pSTxxED;acidic-plus-2-4 pSTxxED;acidic-plus-3 pSTxxED;acidic-plus-3-4 pSTxxEDED;Calmodulin-dependent protein kinase II substrate motif;Casein kinase II substrate motif;Chk1 kinase substrate motif;New PKA kinase substrate motif_KxxS;PKA kinase substrate motif;PKC kinase substrate motif;Pyruvate dehydrogenase kinase substrate mot…
DESDDGRKKKRLKKVSSSLFHDDDDDNFISN	PF3D7_0219600	replication factor C subunit 1, putative	S	27	-0.620224	-0.255024	-0.365988	-0.61602	-0.684889	-0.677874	0.350986	0.397003	-1.1364	-0.831629	-1.82017	-1.65366	-1.90136	-2.00155	-1.82641	-1.68142	-1.74548	-1.55271	-1.4808	-1.46254	0.245849	0.808011		0.0447311	0.13035		4	___1	0.794168	9.58603e-36	355.45	290.72	156.28	-0.0035863	8.01561	AMP-activated protein kinase substrate motif;Casein kinase II substrate motif;HMGCoA Reductase kinase substrate motif;New PKA kinase substrate motif_KKxS;New PKA kinase substrate motif_KxS;New PKA kinase substrate motif_KxxS;PKA kinase substrate motif;PKC kinase substrate motif
ESDDGRKKKRLKKVSSSLFHDDDDDNFISNK	PF3D7_0219600	replication factor C subunit 1, putative	S	28	-1.39359	-1.03621	-1.19479	-1.38459	-1.46324	-1.51177	-0.669701	-0.660532	-1.65322	-1.41651	1.56062	1.81892	1.54516	1.3556	1.46657	1.34758	1.68243	1.57939	1.65172	1.77172	0.245006	0.808527		0.251652	0.915666		4	___1	0.819236	4.43645e-87	355.45	290.72	209.67	-0.10881	8.29132	Calmodulin-dependent protein kinase II substrate motif;Chk1 kinase substrate motif;MDC1 BRCT domain binding motif;New PKA kinase substrate motif_KxxS;PKA kinase substrate motif;PKC kinase substrate motif;Plk1 PBD domain binding motif
______MSSKDKNLFSDDESDDGRKKKRLKK	PF3D7_0219600	replication factor C subunit 1, putative	S	10	0.357639	0.480123	0.438959	0.379475	0.462324	0.316854	0.494949	0.295631	0.414083	0.470686	-2.65202	-2.79439	-2.4069	-2.43387	-2.44864	-2.4938	-3.04198	-2.90903	-2.84644	-2.53524	0.0393562	0.258723		-0.159001	0.523399		4	___1	1	7.96416e-06	162.59	123.41	98.796	-0.054562	9.87263	acidic-plus-1-2 pSTxxED;acidic-plus-2;acidic-plus-2 pSxD;acidic-plus-2 pSxE/D;acidic-plus-2-3 pSTxxED;acidic-plus-3 pSTxxED;BARD1 BRCT domain binding motif;Casein kinase II substrate motif;G protein-coupled receptor kinase 1 substrate motif;GSK3 kinase substrate motif;PKA kinase substrate motif
__MSSKDKNLFSDDESDDGRKKKRLKKVSSS	PF3D7_0219600	replication factor C subunit 1, putative	S	14	0.238911	0.308052	0.275688	0.320698	0.341307	0.29858	0.924782	0.917396	0.918314	0.981319	-0.694323	-0.874023	-0.819185	-0.80739	-0.97645	-0.702839	-0.718504	-0.642048	-0.735268	-0.846666	-0.0459779	0.722927		0.0330493	0.117443		4	___1	1	1.75753e-05	165.02	138.21	98.796	-0.054562	9.87173	acidic-plus-1-2 pSTxxED;acidic-plus-2;acidic-plus-2 pSxD;acidic-plus-2 pSxE/D;b-Adrenergic Receptor kinase substrate motif;Casein kinase I substrate motif;MAPKAPK2 kinase substrate motif
SSENDTVSSKKNVLISPAKKQKTQNNNNEDL	PF3D7_0219600	replication factor C subunit 1, putative	S	190	2.96366	2.90659	2.9119	3.05691	2.99479	2.98056	1.93331	1.9307	2.18474	2.15632	2.67329	2.67147	2.72496	2.97358	2.90479	2.87784	2.1316	2.09733	2.29292	2.14149	-0.0833696	0.971427		-0.22883	1.68344	+	3	___1	1	0.000878813	114.86	47.869	66.289	0.060798	9.03302	Cdc2 kinase substrate motif;CDK kinase substrate motif;CDK kinase substrate motif_minimal;CDK kinase substrate motif_minimal_pS;CDK1,2,4,6 kinase substrate motif;ERK1,2 kinase substrate motif;GSK-3, ERK1, ERK2, CDK5 substrate motif;pSPxK/R;WW domain binding motif
NDNKVTKEDTKSNNVSPKNEINKSNVKRERE	PF3D7_0219600	replication factor C subunit 1, putative	S	153	1.78402	1.7099	1.66565	1.9226	1.84556	1.79277	1.50867	1.683	1.6985	1.63629	1.947	1.8183	1.83232	1.88255	1.85804	1.97277	1.63334	1.67491	1.63539	1.57378	-0.133788	0.91996		-0.038578	0.262195		3	___1	1	0.000130315	131.67	87.875	101.05	0.57518	9.01758	CDK kinase substrate motif_minimal;CDK kinase substrate motif_minimal_pS;ERK1,2 kinase substrate motif;Growth associated histone HI kinase substrate motif;GSK-3, ERK1, ERK2, CDK5 substrate motif;MAPKAPK2 kinase substrate motif;PKA kinase substrate motif;PKC kinase substrate motif;WW domain binding motif
LPQTDQTQENDKTYASDTIKTENKDKNYNYE	PF3D7_0219600	replication factor C subunit 1, putative	S	313	3.52005	3.61328	3.58605	3.45617	3.39783	3.53209	3.67338	3.60918	3.70308	3.77259	3.31594	3.30742	3.39583	3.15467	3.10894	3.09905	3.67355	3.55125	3.50088	3.5277	0.111095	0.837717		0.218845	1.6588	+	2	___1	0.999983	4.95719e-05	206.73	133.94	179.31	-0.074537	9.40243	Casein kinase II substrate motif;PKA kinase substrate motif
TDEMNKINEEQYDRLSDEEINDKLDNLDESV	PF3D7_0219700	Plasmodium exported protein (PHISTc), unknown function	S	161	-1.17922	-0.966198	-0.977987	-0.827076	-0.989536	-0.913338	-0.6654	-0.819809	-0.770939	-0.671936	1.28605	1.33531	1.20089	1.49875	1.3373	0.661192	1.76275	1.48867	1.29426	1.52601	-0.131151	0.589985		0.108339	0.144541		4	___1	1	1.02548e-37	217.58	192.72	217.58	0.070546	8.43329	acidic-plus-1-2 pSTxxED;acidic-plus-2;acidic-plus-2 basic-2;acidic-plus-2 pSxE;acidic-plus-2 pSxE/D;acidic-plus-2-3 pSTxxED;acidic-plus-3 pSTxxED;BARD1 BRCT domain binding motif;Casein kinase I substrate motif;Casein kinase II substrate motif;New PKA kinase substrate motif_RxS;PKA kinase substrate motif;PKA kinase substrate motif_RxS;PKC kinase substrate motif
LIKDMEKLKELEKALSEDSKEIIDAKDDTLE	PF3D7_0220000	liver stage antigen 3	S	1040	-1.30516	-1.10156	-1.12156	-1.16395	-0.996296	-0.958418	-0.792799	-0.746954	-0.7869	-0.820223	0.502041	0.501207	0.573715	0.149803	0.426746	0.505671	0.95194	0.905819	0.806217	0.695517	-0.136539	0.568107		0.164914	0.561828		2	___1	0.999998	0.0132198	104.2	23.762	83.948	0.17111	7.78324	acidic-plus-1-2 pSTxxED;acidic-plus-2;acidic-plus-2 pSxD;acidic-plus-2 pSxE/D;Calmodulin-dependent protein kinase II substrate motif;Casein kinase I substrate motif;Casein kinase II substrate motif;Chk1 kinase substrate motif;G protein-coupled receptor kinase 1 substrate motif;New PKA kinase substrate motif_KxxS;PKA kinase substrate motif;PKC kinase substrate motif
VSLVVEEVQDNDMDESVEKVLELKNMEEELM	PF3D7_0220000	liver stage antigen 3	S	983	NaN	NaN	NaN	NaN	NaN	NaN	NaN	NaN	NaN	NaN	-2.13951	-2.29322	-2.02793	-2.13806	-2.12927	-2.32706	-1.62013	-1.70125	-1.67132	-1.49438	NaN	0		0.0445773	0.154649		2	___1	0.997881	0.0012891	91.961	76.205	91.961	0.48985	7.14919	acidic-plus-2;acidic-plus-2 pSxE;acidic-plus-2 pSxE/D;b-Adrenergic Receptor kinase substrate motif;Casein kinase II substrate motif
AEEIKDLEADILKEVSSLEVEEEKKLEEVHE	PF3D7_0220000	liver stage antigen 3	S	1157	0.518129	0.372242	0.42128	0.500582	0.373432	0.466736	0.722162	0.793383	0.778002	0.875073	-1.1242	-0.937786	-1.07472	-1.13586	-1.17913	-0.997448	-0.304936	-0.281462	-0.498089	-0.347483	-0.0096995	0.0549556		0.0585804	0.274275		2	___1	1	5.8529e-45	248.21	204	147.18	0.1498	7.81883	acidic-plus-3 pSTxxED;AMP-activated protein kinase substrate motif;Calmodulin-dependent protein kinase II substrate motif;Casein kinase II substrate motif;Chk1 kinase substrate motif;HMGCoA Reductase kinase substrate motif;New PKA kinase substrate motif_KxxS;PKA kinase substrate motif;PKC kinase substrate motif
EEIKDLEADILKEVSSLEVEEEKKLEEVHEL	PF3D7_0220000	liver stage antigen 3	S	1158	1.77335	1.6109	1.621	1.72966	1.73848	1.65003	2.01691	2.18975	2.11727	2.19155	1.86674	1.74045	1.72072	1.79863	1.64078	1.66321	2.21316	2.19464	2.07892	1.9993	-0.0376409	0.227491		0.0750968	0.419854		2	___1	1	5.8529e-45	264.72	202.26	147.18	0.1498	8.1817	acidic-plus-2;acidic-plus-2 pSxE;acidic-plus-2 pSxE/D;acidic-plus-2-4 pSTxxED;Casein kinase I substrate motif;Casein kinase II substrate motif;MDC1 BRCT domain binding motif;PKA kinase substrate motif;Plk1 PBD domain binding motif
DMLKGDMELGDMDKESLEDVTAKLGERVESL	PF3D7_0220000	liver stage antigen 3	S	1222	-1.19967	-1.32193	-1.49765	-1.15654	-1.2445	-1.12362	-0.873655	-0.724775	-0.523664	-0.397263	NaN	NaN	NaN	NaN	NaN	NaN	NaN	NaN	NaN	NaN	-0.164862	0.656417		NaN	0		3	___1	0.999231	7.3362e-05	124.14	102.53	124.14	0.35412	7.89556	acidic-plus-2;acidic-plus-2 basic-2;acidic-plus-2 pSxE;acidic-plus-2 pSxE/D;acidic-plus-2-3 pSTxxED;acidic-plus-3 pSTxxED;b-Adrenergic Receptor kinase substrate motif;Casein kinase I substrate motif;Casein kinase II substrate motif;New PKA kinase substrate motif_KxS;PKA kinase substrate motif;PKC kinase substrate motif;Pyruvate dehydrogenase kinase substrate motif
ESLEDVTAKLGERVESLKDVLSSALGMDEEQ	PF3D7_0220000	liver stage antigen 3	S	1236	2.39592	2.20626	2.1528	2.71899	2.57592	2.61858	2.18811	2.22502	2.95706	2.92965	1.43468	1.29573	1.33271	1.16765	1.06728	1.22108	1.70544	1.69686	1.36751	1.35012	-0.386171	1.34418	+	0.202372	1.09253		3	___1	1	0.000430688	110.84	63.279	80.245	0.20205	8.58373	14-3-3 domain binding motif;acidic-plus-3 pSTxxED;b-Adrenergic Receptor kinase substrate motif;Calmodulin-dependent protein kinase II substrate motif;Casein kinase II substrate motif;New PKA kinase substrate motif_RxxS;Phosphorylase kinase substrate motif;PKA kinase substrate motif;PKC kinase substrate motif;Pyruvate dehydrogenase kinase substrate motif
EESIEISSDSKEETESIKDKEKDVSLVVEEV	PF3D7_0220000	liver stage antigen 3	S	960	-1.69922	-2.11645	-1.82105	-1.77855	-1.54721	-1.57084	-1.07113	-1.00214	-0.518784	-0.687525	-0.831381	-1.13404	-0.795208	-1.97013	-1.46687	-0.554724	-0.454311	-0.468576	-0.4622	-0.995329	-0.246705	0.640405		0.410366	0.357751		4	___1	0.857315	1.63556e-07	159.54	136.65	147.55	-0.060638	7.78658	acidic-plus-3 pSTxxED;b-Adrenergic Receptor kinase substrate motif;Casein kinase I substrate motif;Casein kinase II substrate motif;PKA kinase substrate motif;PKC kinase substrate motif;Pyruvate dehydrogenase kinase substrate motif
KNNDVLEIMDIIRYDSSDEPENSKNIGKKKK	PF3D7_0220100	DnaJ protein, putative	S	567	-2.2157	-2.11719	-2.28037	-2.02413	-2.01214	-2.15984	-1.29598	-1.61168	-1.91717	-1.74951	NaN	NaN	NaN	NaN	NaN	NaN	NaN	NaN	NaN	NaN	-0.139044	0.760005		NaN	0		3	___1	0.760608	0.000206013	69.356	56.168	69.356	-2.5602	7.06363	14-3-3 domain binding motif;acidic-plus-2;acidic-plus-2 pSxD;acidic-plus-2 pSxE/D;acidic-plus-2-3 pSTxxED;acidic-plus-3 pSTxxED;b-Adrenergic Receptor kinase substrate motif;Calmodulin-dependent protein kinase II substrate motif;Calmodulin-dependent protein kinase IV substrate motif;Casein kinase II substrate motif;Chk1 kinase substrate motif;G protein-coupled receptor kinase 1 substrate motif;New…
KQEPNYDDIDEVALFSGVDDGRYNKKKEIKN	PF3D7_0220200	Plasmodium exported protein, unknown function	S	68	0.672199	0.660074	0.6119	0.724081	0.802937	0.793089	0.42831	0.237913	0.402733	0.492153	0.371594	0.289265	0.236534	0.49827	0.47662	0.152033	0.477373	0.467737	0.486267	0.478979	-0.125311	1.25375		-0.0765101	0.2327		3	___1	1	1.75397e-08	253.76	221.21	253.76	0.090541	8.49896	acidic-plus-3 pSTxxED;acidic-plus-3-4 pSTxxEDED;Casein kinase II substrate motif;Pyruvate dehydrogenase kinase substrate motif
QYYGQSTPKEVSKLDSEVKDKIEKKIKKKKR	PF3D7_0220600	Plasmodium exported protein (hyp9), unknown function	S	154	0.391361	0.0951233	0.264286	0.459415	0.463427	0.593012	0.928312	1.12247	1.4075	1.41386	0.201643	-0.185471	0.25127	0.0881252	0.137945	0.712215	1.01293	1.06015	1.06211	1.03452	-0.255028	0.927955		-0.223614	0.342036		3	___1	0.999995	0.000361774	99.531	66.306	99.531	-0.051495	7.93339	b-Adrenergic Receptor kinase substrate motif;Calmodulin-dependent protein kinase II substrate motif;Chk1 kinase substrate motif;G protein-coupled receptor kinase 1 substrate motif;MAPKAPK2 kinase substrate motif;New PKA kinase substrate motif_KxxS;PKA kinase substrate motif;PKC kinase substrate motif
GNMHPEIKMVEVDSESVCPGTNEVNLKVVTN	PF3D7_0220600	Plasmodium exported protein (hyp9), unknown function	S	99	1.04454	1.11634	1.14344	1.06184	1.09793	1.18362	1.02538	1.08298	1.19911	1.30399	0.113745	-0.165941	0.116182	0.33411	0.495911	0.432329	0.708548	0.782549	0.681919	0.657688	-0.0130196	0.0934911		-0.399455	1.20445		2	___1	1	1.07707e-19	334.68	296.07	334.68	0.067722	8.35255	b-Adrenergic Receptor kinase substrate motif;Casein kinase I substrate motif
NYEKLHEESYSQETQSDNTDDEKDNDLPDTE	PF3D7_0220800	cytoadherence linked asexual protein 2	S	1418	-2.85293	-2.65629	-2.66743	-2.56398	-2.52672	-2.65536	-2.86825	-3.01197	-2.57996	-2.25709	NaN	NaN	NaN	NaN	NaN	NaN	NaN	NaN	NaN	NaN	-0.143528	0.713802		NaN	0		3	___1	0.998672	4.5756e-05	123.6	106.52	77.39	0.42519	7.78206	Casein kinase I substrate motif;Casein kinase II substrate motif
AEYGKEEFMKHTLTNSSLRNETILNDKLRKR	PF3D7_0221200	Plasmodium exported protein (hyp15), unknown function	S	64	-1.09458	-1.11499	-0.926867	-1.01842	-1.18183	-1.24986	-1.24579	-1.50113	-1.09069	-1.14342	NaN	NaN	NaN	NaN	NaN	NaN	NaN	NaN	NaN	NaN	0.104555	0.4328		NaN	0		3	___1	0.589845	7.01274e-05	132.45	94.828	132.45	0.084801	7.5571
EYGKEEFMKHTLTNSSLRNETILNDKLRKRN	PF3D7_0221200	Plasmodium exported protein (hyp15), unknown function	S	65	-0.0414276	-0.146118	0.103621	-0.198618	-0.155508	-0.280399	-0.351936	-0.34127	-0.0416222	0.0987721	NaN	NaN	NaN	NaN	NaN	NaN	NaN	NaN	NaN	NaN	0.183533	0.81789		NaN	0		4	___1	0.683267	7.71293e-06	137.52	80.38	137.52	-0.057943	7.44408	MDC1 BRCT domain binding motif;PKA kinase substrate motif;PKC kinase substrate motif;Plk1 PBD domain binding motif
EFEKCFIKNNSLKSTSGIIRLKNWLYRKMFK	PF3D7_0221200	Plasmodium exported protein (hyp15), unknown function	S	128	1.63904	1.91322	1.70651	1.55953	1.52284	1.53567	1.88339	1.8415	1.9506	2.09184	0.0661984	-0.0868874	-0.121409	0.772144	0.493677	0.185854	-0.028265	-0.0867329	0.0545883	0.0111141	0.213577	0.906346		-0.531258	1.01269		2	___1	0.999409	0.00269004	129.77	67.2	129.77	0.064631	8.10633	New PKA kinase substrate motif_KxxS;PKA kinase substrate motif;PKC kinase substrate motif
QMDENLQDRQEWNYGSNRKLNNEFEKCFIKN	PF3D7_0221200	Plasmodium exported protein (hyp15), unknown function	S	106	0.269531	0.0414333	0.281027	0.217678	0.274273	-0.0172596	0.349739	0.282003	0.527512	0.25337	-1.80632	-1.44425	-1.44539	-1.63554	-1.59987	-1.60444	-1.54363	-1.25873	-1.40221	-1.47062	0.0391	0.111894		0.0479631	0.136584		4	___1	1	2.39845e-115	295.3	271.74	295.3	0.00057111	7.99214	PKA kinase substrate motif;PKC kinase substrate motif
KNIPEVELAIGKHSISNSYIDVINNIPELEL	PF3D7_0300900	stevor-like	S	178	-3.25629	-3.03276	-3.26815	-3.48354	-3.64721	-3.54233	-3.13522	-2.97689	-2.37726	-2.71268	NaN	NaN	NaN	NaN	NaN	NaN	NaN	NaN	NaN	NaN	0.371961	1.26613		NaN	0		3	___1	0.72355	0.000191042	79.395	65.234	79.395	0.2999	6.59343	Casein kinase II substrate motif;PKA kinase substrate motif
SNSSIKDKWSKNKRISSIGDDIKSEFWSKEN	PF3D7_0301200	serine/threonine protein kinase, FIKK family	S	150	NaN	NaN	NaN	NaN	NaN	NaN	NaN	NaN	NaN	NaN	-0.450499	-0.562809	-0.451061	-0.704929	-0.925856	-0.573273	0.728382	0.693754	0.486832	0.466368	NaN	0		0.246563	0.81525		3	___1	0.884952	0.000836349	108.17	34.322	81.565	0.48716	7.48263	New PKA kinase substrate motif_KRxS;New PKA kinase substrate motif_KxxS;New PKA kinase substrate motif_RxS;PAK2 kinase substrate motif;PKA kinase substrate motif;PKA kinase substrate motif_KRxS;PKA kinase substrate motif_RxS;PKC kinase substrate motif
NSSIKDKWSKNKRISSIGDDIKSEFWSKENL	PF3D7_0301200	serine/threonine protein kinase, FIKK family	S	151	-3.50357	-3.68425	-3.507	-3.48342	-3.12737	-3.23409	-2.47385	-2.19413	-2.89871	-2.75096	-1.52815	-1.57084	-1.26924	-1.69624	-1.69627	-1.58235	-0.166052	-0.233189	-0.371559	-0.366032	-0.28331	0.840447		0.202209	0.733278		3	___1	0.894807	7.97626e-05	105.95	50.499	73.848	0.048825	7.63587	14-3-3 domain binding motif;acidic-plus-3 pSTxxED;acidic-plus-3-4 pSTxxEDED;Calmodulin-dependent protein kinase II substrate motif;Casein kinase II substrate motif;MAPKAPK2 kinase substrate motif;MDC1 BRCT domain binding motif;New PKA kinase substrate motif_RxxS;Phosphorylase kinase substrate motif;PKA kinase substrate motif;PKC kinase substrate motif;Plk1 PBD domain binding motif;Pyruvate dehydr…
NDICEKNKEIDIKKNSEDAYDGAEKICRDKE	PF3D7_0301300	epoxide hydrolase 1	S	97	2.97202	2.94939	2.86993	2.94862	2.93487	2.92049	3.47314	3.45816	3.67014	3.63343	2.18215	2.15353	2.21064	2.30417	2.29063	2.36198	3.06699	3.0171	2.94912	2.95879	-0.00421206	0.0422329		-0.136818	1.4222	+	3	___1	1	1.05926e-06	182.49	141.09	176.21	-0.0069604	8.63601	acidic-plus-1-2 pSTxxED;acidic-plus-2;acidic-plus-2 basic-2;acidic-plus-2 basic-2-3;acidic-plus-2 pSxD;acidic-plus-2 pSxE/D;G protein-coupled receptor kinase 1 substrate motif;New PKA kinase substrate motif_KKxS;New PKA kinase substrate motif_KxS;New PKA kinase substrate motif_KxxS;PKA kinase substrate motif;PKC kinase substrate motif
LRYLSETELNKRSDNSLKKKLKQVNGEIEKN	PF3D7_0301300	epoxide hydrolase 1	S	67	-0.865192	-0.929796	-0.876835	-1.02225	-0.910975	-0.828951	-0.588764	-0.790484	-0.539925	-0.487719	NaN	NaN	NaN	NaN	NaN	NaN	NaN	NaN	NaN	NaN	0.0301158	0.178679		NaN	0		3	___1	0.99865	0.00938948	70.056	21.262	56.432	-0.027334	7.17713	PKA kinase substrate motif;PKC kinase substrate motif
RSYENEFNLSTDRRNSESSSRIHVDDENYKR	PF3D7_0301600	Plasmodium exported protein (hyp1), unknown function	S	620	0.961279	0.9044	0.924793	0.999004	0.972662	0.965271	0.450279	0.599106	0.826996	0.802809	0.645822	0.663355	0.718388	1.06974	0.959864	1.36022	0.740238	0.472231	0.597616	0.699539	-0.0488218	0.887143		-0.454087	1.18951		4	___1	0.998448	1.09525e-14	203.4	179.96	179.79	0.0030565	8.36008	14-3-3 domain binding motif;Calmodulin-dependent protein kinase II substrate motif;Casein kinase I substrate motif;Casein kinase II substrate motif;G protein-coupled receptor kinase 1 substrate motif;GSK3 kinase substrate motif;New PKA kinase substrate motif_RRxS;New PKA kinase substrate motif_RxS;New PKA kinase substrate motif_RxxS;PAK2 kinase substrate motif;PKA kinase substrate motif;PKA kinas…
NEFNLSTDRRNSESSSRIHVDDENYKRLKKI	PF3D7_0301600	Plasmodium exported protein (hyp1), unknown function	S	624	-1.65892	-1.64283	-1.74031	-1.45533	-1.37125	-1.44339	-1.90189	-1.98117	-1.81269	-1.95531	NaN	NaN	NaN	NaN	NaN	NaN	NaN	NaN	NaN	NaN	-0.257364	1.6323	+	NaN	0		3	___1	0.77412	0.00262073	81.477	62.154	81.477	0.023494	7.23649	Casein kinase I substrate motif;MAPKAPK2 kinase substrate motif;MDC1 BRCT domain binding motif;Plk1 PBD domain binding motif
NSTPRVTVLEPQTENSEDEENYEKTIVDELN	PF3D7_0301700	Plasmodium exported protein, unknown function	S	152	3.98924	4.06613	4.05955	4.00206	4.03561	4.07056	4.00359	3.97928	4.16232	4.2001	3.55574	3.5855	3.52277	3.71109	3.61984	3.64171	4.08315	4.10217	3.93619	3.99126	0.00223096	0.0222345		-0.102877	1.05047		3	___1	1	1.8827e-57	335.48	302.49	280.36	-0.21913	9.76791	acidic-plus-1-2 pSTxxED;acidic-plus-2;acidic-plus-2 pSxD;acidic-plus-2 pSxE/D;acidic-plus-2-3 pSTxxED;acidic-plus-2-4 pSTxxED;acidic-plus-3 pSTxxED;acidic-plus-3-4 pSTxxEDED;BARD1 BRCT domain binding motif;Casein kinase II substrate motif;G protein-coupled receptor kinase 1 substrate motif
NVINKELKEISTLALSDGNNRKTHEELYKEN	PF3D7_0302000	pre-mRNA-splicing factor PRP46, putative	S	86	-0.897234	-0.833469	-0.94322	-0.83452	-0.855102	-0.853451	-0.815205	-0.824133	-0.696938	-0.636961	NaN	NaN	NaN	NaN	NaN	NaN	NaN	NaN	NaN	NaN	-0.0436166	0.506369		NaN	0		3	___1	1	5.48203e-08	123.02	93.334	107.34	0.29355	7.25003
ISKLKDGKNFKAYNESIQYEMHDFQQYNEHD	PF3D7_0302100	serine/threonine protein kinase	S	1054	-2.37297	-2.00712	-2.10758	-2.10304	-1.74716	-1.97543	-2.18155	-2.26066	-2.13564	-2.22682	NaN	NaN	NaN	NaN	NaN	NaN	NaN	NaN	NaN	NaN	-0.220678	0.551362		NaN	0		4	___1	0.999139	0.000115189	78.45	59.89	78.45	-0.033383	7.4592	b-Adrenergic Receptor kinase substrate motif;Casein kinase II substrate motif
[truncated: 32,162 more rows]

## Sheet: B. ACb_Increases
Sequence window	Leading proteins	Gene Product	Amino acid	Positions within proteins	126 ACb DMSO 30 1	127N ACb DMSO 30 2	127C ACb DMSO 30 3	128N ACb RAP 30 1	128C ACb RAP 30 2	129N ACb RAP 30 3	129C ACb DMSO 35 1	130N ACb DMSO 35 2	130C ACb RAP 35 1	131 ACb RAP 35 2	126 PKA DMSO 30 1	127N PKA DMSO 30 2	127C PKA DMSO 30 3	128N PKA RAP 30 1	128C PKA RAP 30 2	129N PKA RAP 30 3	129C PKA DMSO 15 1	130N PKA DMSO 15 2	130C PKA RAP 15 1	131 PKA RAP 15 2	welch Difference ACb	Log welch p value Acb (X-1)	welch Significant ACb (S0=0)	welch Difference PKA	Log welch p value PKA (X-1)	welch Significant PKA (S0=0)	Charge	Multiplicity	Localization prob	PEP	Score	Delta score	Score for localization	Mass error [ppm]	Intensity	Motifs
[truncated: 2,271 more rows]

[truncated: 6 more sheets: C. PKA_Increases, D. Increases_both, E. Motifs, F. Increases_both_S0=0.2,  G. ACbPKA vs PDEb S0=0.2, H. SUB2 and ROM4 sites]
