# Supplementary material for: Cyclic AMP signalling controls key components of malaria parasite host cell invasion machinery
Source: PLoS Biol. 2019 May 10;17(5):e3000264. doi: 10.1371/journal.pbio.3000264 (PMC6530879; doi:10.1371/journal.pbio.3000264)
Supplement: S1 Data — (XLSX) [file pbio.3000264.s006.xlsx]

## Sheet: Figures 3, 4 & 5
	Figure 3 Growth curves
	Figure 3B - Parasitaemia (%)
	cycle	ACβ-HA:loxP DMSO			ACβ-HA:loxP RAP			PKAc-HA:loxP DMSO			PKAc-HA:loxP RAP
	0	0.67	0.76	0.92	0.9	0.95	0.86	0.67	0.57	0.53	1.21	1.82	0.86
	1	6.15	6.31	5.94	1.65	1.91	1.68	2.59	4.68	4.4	0.74	0.51	0.6
	2	19.6	15.7	17.4	1.17	1.08	1.17	18.4	16.8	17.1	0.81	0.61	0.49
	Figure 3E - Parasitaemia (%)
	cycle	PKAc-HA_DDDcomp:loxP
		DMSO			RAP			RAP +TMP
	0	1.93	1.79	1.82	1.98	3.09	1.37	1.86	1.82	1.96
	1	7.71	6.68	6.42	1.87	2.72	1.58	8.74	9.71	10.79
	2	22.73	19.83	18.62	1.95	2.41	1.54	23.28	21.77	19.4
	Figure 4 Egress video quantification
	Figure 4B - % egress in 30 minutes									Figure 4C - time to egress (minutes)
	Video	PKAc-HA:loxP			Video	ACβ-HA:loxP				Video	PKAc-HA:loxP			Video	ACβ-HA:loxP
		DMSO	RAP			DMSO	RAP				DMSO	RAP			DMSO	RAP
	1	50	55		1	77.6	56.4			1	29.4	28.4		1	23.2	25.2
	2	59	56.1		2	72.8	50			2	25.6	27.3		2	26.8	28.6
	3	78.2	76.6		3	83.3	46.8			3	26	24.6		3	26.5	26.7
	4	72.6	70.5		4	77.9	46.3			4	26.4	26.6		4	22.1	24.4
	5	64.7	64.2		5	81.6	34.3			5	26.4	25.6		5	22.1	26.4
	6	67.2	64.4		6	77.6	56.4			6	26.1	28		6	23.2	25.2
	7	79.1	76.1		7	78	50.8			7	30.1	27.3		7	22.7	27.4
	8	60.3	58.9		8	84.4	65			8	29.4	28.4		8	22.1	26.7
	9	55.6	52.4		9	64.3	42.3			9	29.8	27.2		9	27.7	28
	10	54.2	56.7		10	73.7	45.7			10	28.5	27		10	27.9	27.6
	Figure 5
	Figure 5A - invasion video data
	ACβ-HA:loxP										PKAc-HA:loxP
	DMSO					RAP					DMSO					RAP
	Video	Deformation	Echinocytosis	Invasion		Video	Deformation	Echinocytosis	Invasion		Video	Deformation	Echinocytosis	Invasion		Video	Deformation	Echinocytosis	Invasion
	1	2	1	1		1	4	0	0		1	3	0	1		1	1	0	0
	2	3	0	0		2	3	1	0		2	0	0	0		2	4	4	0
	3	3	1	1		3	7	2	0		3	3	0	1		3	3	2	0
	4	7	0	3		4	7	1	0		4	2	0	0		4	1	1	0
	5	3	1	2		5	6	4	0		5	2	0	0		5	4	3	0
	6	1	1	1		6	1	0	0		6	3	1	1		6	3	0	0
	7	2	0	0		7	4	1	0		7	1	0	0		7	1	1	0
	8	1	0	0		8	2	0	0		8	5	3	3		8	1	0	0
	9	3	0	0		9	5	1	0		9	5	1	3		9	2	1	0
	10	7	2	4		10	4	1	0		10	5	2	3		10	2	2	0
	11	9	3	5		11	2	1	0		11	7	3	5		11	2	2	0
	12	6	4	5		12	3	2	0		12	8	4	7		12	1	0	0
	13	3	1	1		13	10	3	0		13	6	5	5		13	5	3	0
	14	5	2	3		14	4	0	0		14	1	1	1		14	5	2	0
	15	5	1	1		15	3	0	0		15	5	2	2		15	8	3	0
	16	3	1	1		16	6	1	0		16	4	1	1		16	5	2	0
	17	10	4	7		17	3	1	0		17	6	2	3		17	9	5	0
	18	5	2	2		18	1	0	0		18	5	2	3		18	6	5	0
	19	10	8	7		19	1	1	0		19	3	4	5		19	7	6	0
	20	5	2	5		20	3	2	0		20	3	3	3		20	6	4	0
	21	8	3	6							21	4	3	3
	Figure 5E - Calcium mobilisation (% of maximum)
	ACβ-HA:loxP			PKAc-HA:loxP
	DMSO	RAP		DMSO	RAP
	22.1	15.83		24.24	19.39
	9.28	12.44		18.62	33.27
	14.34	7.31		24.72	22.42
	10.74	6.23		25.32	37.46
	18.23	21.46		20.57	19.58
	10.17	10.24		17.31	28.19

## Sheet: Figure 7C
	Figure 7C - CD spectra
	Wavelength (nm)	Δεmrw (M-1cm-1)
		AMA1cyt	AMA1cyt_pSer610
	200	-8.16604	-2.17179
	200.2	-8.2105	-2.16428
	200.4	-7.98664	-2.13426
	200.6	-7.94657	-2.147
	200.8	-7.98069	-2.24101
	201	-7.94945	-2.34538
	201.2	-7.88532	-2.42316
	201.4	-7.81082	-2.48314
	201.6	-7.81988	-2.56372
	201.8	-7.87504	-2.65102
	202	-7.85177	-2.71937
	202.2	-7.67577	-2.74343
	202.4	-7.63435	-2.79956
	202.6	-7.7112	-2.88383
	202.8	-7.61606	-2.92922
	203	-7.5983	-2.99302
	203.2	-7.58111	-3.04908
	203.4	-7.46111	-3.08372
	203.6	-7.51745	-3.16459
	203.8	-7.34162	-3.18435
	204	-7.1865	-3.21122
	204.2	-7.20782	-3.27636
	204.4	-7.01486	-3.28394
	204.6	-7.06	-3.34948
	204.8	-7.11961	-3.41317
	205	-6.96761	-3.42363
	205.2	-6.82708	-3.43776
	205.4	-6.67145	-3.44858
	205.6	-6.52161	-3.45677
	205.8	-6.39113	-3.46697
	206	-6.33355	-3.48981
	206.2	-6.25358	-3.50061
	206.4	-6.16141	-3.50561
	206.6	-6.09397	-3.51327
	206.8	-5.98399	-3.60418
	207	-5.82806	-3.61002
	207.2	-5.6936	-3.6065
	207.4	-5.53868	-3.5987
	207.6	-5.38973	-3.59331
	207.8	-5.28277	-3.5769
	208	-5.20588	-3.54672
	208.2	-5.13281	-3.51831
	208.4	-5.07658	-3.48216
	208.6	-4.99388	-3.44664
	208.8	-4.87653	-3.41923
	209	-4.75934	-3.39716
	209.2	-4.63306	-3.37449
	209.4	-4.48897	-3.35557
	209.6	-4.32932	-3.32892
	209.8	-4.18933	-3.29337
	210	-4.03281	-3.25968
	210.2	-3.84038	-3.21901
	210.4	-3.67427	-3.17486
	210.6	-3.50907	-3.12908
	210.8	-3.34528	-3.08546
	211	-3.18869	-3.0362
	211.2	-3.06228	-2.98027
	211.4	-2.92889	-2.92893
	211.6	-2.80944	-2.87625
	211.8	-2.69726	-2.82699
	212	-2.60454	-2.77825
	212.2	-2.53185	-2.73632
	212.4	-2.49432	-2.6946
	212.6	-2.45213	-2.65553
	212.8	-2.40387	-2.61597
	213	-2.34235	-2.58348
	213.2	-2.24334	-2.55478
	213.4	-2.11768	-2.5333
	213.6	-2.00371	-2.51329
	213.8	-1.89499	-2.49191
	214	-1.78249	-2.46894
	214.2	-1.69491	-2.43869
	214.4	-1.62294	-2.40346
	214.6	-1.54685	-2.3719
	214.8	-1.47141	-2.34367
	215	-1.3939	-2.31702
	215.2	-1.29052	-2.29533
	215.4	-1.16351	-2.27841
	215.6	-1.01905	-2.26047
	215.8	-0.86836	-2.24128
	216	-0.7619	-2.22297
	216.2	-0.68157	-2.19926
	216.4	-0.63393	-2.16894
	216.6	-0.60939	-2.13571
	216.8	-0.56845	-2.1026
	217	-0.51249	-2.08058
	217.2	-0.47021	-2.06516
	217.4	-0.42757	-2.05806
	217.6	-0.37918	-2.05669
	217.8	-0.32749	-2.04977
	218	-0.26093	-2.03846
	218.2	-0.17569	-2.02933
	218.4	-0.09018	-2.0186
	218.6	-0.03101	-2.00578
	218.8	-0.00563	-1.99143
	219	0.027531	-1.97182
	219.2	0.053246	-1.94802
	219.4	0.070365	-1.92306
	219.6	0.092631	-1.90275
	219.8	0.099147	-1.89105
	220	0.081742	-1.87685
	220.2	0.070482	-1.86298
	220.4	0.05875	-1.85008
	220.6	0.062762	-1.83675
	220.8	0.106153	-1.82658
	221	0.166923	-1.82127
	221.2	0.226831	-1.81478
	221.4	0.28229	-1.8088
	221.6	0.313154	-1.79834
	221.8	0.295864	-1.77675
	222	0.247632	-1.75135
	222.2	0.19287	-1.72479
	222.4	0.159104	-1.69837
	222.6	0.142064	-1.67813
	222.8	0.170696	-1.66873
	223	0.225762	-1.66603
	223.2	0.287264	-1.66516
	223.4	0.348656	-1.65943
	223.6	0.418601	-1.64948
	223.8	0.458729	-1.62831
	224	0.471601	-1.60019
	224.2	0.474543	-1.56968
	224.4	0.440499	-1.53962
	224.6	0.383548	-1.50631
	224.8	0.346774	-1.47881
	225	0.32644	-1.45772
	225.2	0.320158	-1.43807
	225.4	0.343323	-1.42592
	225.6	0.376992	-1.41898
	225.8	0.394864	-1.40691
	226	0.412282	-1.39028
	226.2	0.405221	-1.36918
	226.4	0.387687	-1.34037
	226.6	0.368349	-1.30907
	226.8	0.3494	-1.28105
	227	0.33241	-1.25265
	227.2	0.322757	-1.23122
	227.4	0.327201	-1.21255
	227.6	0.33855	-1.19462
	227.8	0.353554	-1.17646
	228	0.379797	-1.15797
	228.2	0.419914	-1.13938
	228.4	0.432977	-1.11695
	228.6	0.436914	-1.09252
	228.8	0.421767	-1.06809
	229	0.394664	-1.04095
	229.2	0.357249	-1.01021
	229.4	0.333804	-0.98711
	229.6	0.319392	-0.96659
	229.8	0.334758	-0.95104
	230	0.352111	-0.93914
	230.2	0.384402	-0.93053
	230.4	0.424362	-0.91811
	230.6	0.452945	-0.90374
	230.8	0.45509	-0.88321
	231	0.449333	-0.86165
	231.2	0.422312	-0.83571
	231.4	0.383911	-0.80908
	231.6	0.35524	-0.78448
	231.8	0.35576	-0.76565
	232	0.373824	-0.75019
	232.2	0.409569	-0.73895
	232.4	0.454529	-0.72988
	232.6	0.489596	-0.7192
	232.8	0.504449	-0.70082
	233	0.512899	-0.67778
	233.2	0.498731	-0.6503
	233.4	0.481753	-0.62099
	233.6	0.466765	-0.59403
	233.8	0.445094	-0.57267
	234	0.415824	-0.55341
	234.2	0.402512	-0.54015
	234.4	0.380502	-0.52807
	234.6	0.361603	-0.51594
	234.8	0.359704	-0.50634
	235	0.355076	-0.4985
	235.2	0.35503	-0.48657
	235.4	0.370486	-0.47694
	235.6	0.391849	-0.46655
	235.8	0.413888	-0.45201
	236	0.446543	-0.43773
	236.2	0.458606	-0.4223
	236.4	0.467637	-0.40346
	236.6	0.463151	-0.38332
	236.8	0.448543	-0.36387
	237	0.426133	-0.34153
	237.2	0.418428	-0.32429
	237.4	0.407253	-0.30821
	237.6	0.404749	-0.29537
	237.8	0.415869	-0.28537
	238	0.438688	-0.27692
	238.2	0.470037	-0.26501
	238.4	0.489112	-0.25359
	238.6	0.493717	-0.23994
	238.8	0.486673	-0.22402
	239	0.453175	-0.20529
	239.2	0.397079	-0.18451
	239.4	0.364274	-0.16684
	239.6	0.339601	-0.15313
	239.8	0.305387	-0.14262
	240	0.301063	-0.13906
	240.2	0.306129	-0.14152
	240.4	0.305735	-0.13852
	240.6	0.320277	-0.13336
	240.8	0.349406	-0.13129
	241	0.37246	-0.12226
	241.2	0.39322	-0.11105
	241.4	0.41743	-0.10233
	241.6	0.425015	-0.08986
	241.8	0.432157	-0.07393
	242	0.433237	-0.05991
	242.2	0.424537	-0.04647
	242.4	0.407113	-0.03266
	242.6	0.396402	-0.0229
	242.8	0.384787	-0.0137
	243	0.385251	-0.00707
	243.2	0.403142	-0.00242
	243.4	0.43084	-0.0003
	243.6	0.453305	0.00273
	243.8	0.468457	0.005563
	244	0.475494	0.010402
	244.2	0.465281	0.01923
	244.4	0.426299	0.030899
	244.6	0.370532	0.040932
	244.8	0.314198	0.049017
	245	0.254268	0.054451
	245.2	0.221007	0.055597
	245.4	0.233074	0.049882
	245.6	0.257703	0.039872
	245.8	0.293341	0.029465
	246	0.323751	0.018219
	246.2	0.32562	0.012936
	246.4	0.314014	0.018625
	246.6	0.315192	0.027744
	246.8	0.299498	0.039093
	247	0.289077	0.048957
	247.2	0.29374	0.051721
	247.4	0.281025	0.050831
	247.6	0.261104	0.053417
	247.8	0.250038	0.051888
	248	0.235698	0.051515
	248.2	0.217154	0.05572
	248.4	0.210397	0.055174
	248.6	0.201889	0.052773
	248.8	0.183736	0.05227
	249	0.172551	0.050651
	249.2	0.15311	0.047722
	249.4	0.137139	0.047417
	249.6	0.129207	0.046898
	249.8	0.1296	0.043195
	250	0.13022	0.041205
	250.2	0.139172	0.037356
	250.4	0.139191	0.033725
	250.6	0.136785	0.032539
	250.8	0.134257	0.033614
	251	0.129889	0.033999
	251.2	0.12023	0.036548
	251.4	0.109457	0.036569
	251.6	0.093093	0.035407
	251.8	0.079033	0.034872
	252	0.060262	0.033757
	252.2	0.055147	0.030869
	252.4	0.062659	0.028135
	252.6	0.080855	0.023772
	252.8	0.110863	0.020594
	253	0.141255	0.016811
	253.2	0.157185	0.016107
	253.4	0.147627	0.018379
	253.6	0.131072	0.02348
	253.8	0.105111	0.031307
	254	0.068358	0.039153
	254.2	0.043686	0.043667
	254.4	0.036121	0.041627
	254.6	0.039267	0.037594
	254.8	0.037357	0.031882
	255	0.051955	0.023089
	255.2	0.064618	0.017535
	255.4	0.05723	0.016415
	255.6	0.041464	0.017657
	255.8	0.035513	0.017618
	256	0.027325	0.021578
	256.2	0.018676	0.024739
	256.4	0.031539	0.021947
	256.6	0.035351	0.018012
	256.8	0.027669	0.015971
	257	0.020469	0.01207
	257.2	0.010537	0.00814
	257.4	0.005845	0.010071
	257.6	0.018974	0.010579
	257.8	0.037718	0.008101
	258	0.035086	0.003901
	258.2	0.02124	0.000427
	258.4	-0.03326	-0.00067
	258.6	-0.10252	-0.00091
	258.8	-0.14728	0.000645
	259	-0.19321	0.00191
	259.2	-0.16495	0.000818
	259.4	-0.11172	-0.01136
	259.6	-0.11091	-0.02734
	259.8	-0.01568	-0.03678
	260	0.021746	-0.03406

## Sheet: S1 Figure
	S1 Figure Growth curves
	S1B - Parasitaemia (%)
	cycle	3D7 DiCre DMSO			3D7 DiCre RAP			PKAc-HA:loxP DMSO			PKAc-HA:loxP RAP
	0	0.26	0.333333	0.226667	0.37	0.31	0.253333	0.383333	0.393333	0.373333	0.279343	0.328638	0.255869
	1	0.633333	0.476667	0.593333	0.596667	0.466667	0.656667	0.603333	0.636667	0.583333	0.239437	0.251174	0.225352
	2	2.74333	3.05333	2.39333	2.97667	3.18	2.88667	2.74667	2.88	2.6	0.199531	0.215962	0.211268
	3	12.1533	12.43	12.2067	13.5033	13.3933	12.96	10.9167	11.4133	10.8767	0.180751	0.176056	0.192488
	S1H - Parasitaemia (%)
	cycle	3D7			Epac KO
	0	0.84	0.76	1.05	0.78	1.04	0.65
	1	5.1	4.56	4.45	4.41	5.06	4.52
	2	17.72	19.52	18.92	18.84	19.31	16.76

## Sheet: Densitometry data
	Densitometry data for S4 Figure
	* All data normalised to the expression of the DMSO control at the 60 minute time point
	Normalised supernantant SERA5 signal for Figure S4A (example blots shown in Figure 4A)
	PKAc-HA:loxP							ACβ-HA:loxP
	Condition	Biological Replicate	Time (minutes)					Condition	Biological Replicate	Time (minutes)
			15	30	45	60				15	30	45	60
	DMSO	1	0.10536	0.45364	0.800778	0.971324		DMSO	1	0.0816197	0.376856	0.812037	0.953924
		2	0.132861	0.37756	0.966448	1.02868			2	0.154681	0.693709	0.859984	1.04608
	RAP	1	0.188172	0.698597	0.803108	0.907224		RAP	1	0.00864573	0.0662082	0.110152	0.174103
		2	0.158424	0.405776	0.995483	1.0989			2	0.0205208	0.186223	0.235716	0.258487
	Normalised supernatant protein signals for Figure S4C & D (example blot shown in Figure 6A)
	Protein	PKAc-HA:loxP Biological Replicate	DMSO			RAP
			Time (minutes)
			30	45	60	30	45	60
	SERA5	1			1.00393			0.928246
		2			1.03566			1.14566
		3			0.960409			0.896955
	AMA1	1	0.341091	0.719663	0.941351	0.066298	0.090515	0.202785
		2	0.255471	0.415652	0.937795	0.0359391	0.0630608	0.112641
		3	0.22514	0.530455	1.12085	0.0344929	0.198522	0.394037
	EBA175	1	0.383511	0.565527	1.24014	0.209335	0.364849	1.14396
		2	0.434848	0.907208	0.786513	0.355412	0.579421	0.697498
		3	0.237959	0.689433	0.973351	0.172577	0.506915	0.994121
	Rh2b	1	0.472196	0.739586	1.04236	0.560549	0.828401	0.973254
		2	0.424156	0.703604	0.88626	0.610846	0.890688	0.842571
		3	0.426259	0.984116	1.07138	0.40197	0.987547	1.04256
	MSP183	1			0.886151			0.893314
		2			0.981845			1.00495
		3			1.132			1.03429
	ACβ-HA:loxP RAP/DMSO densitometry signals after 2 hours (example blot shown in Figure 6B)
	Biological replicate	SERA5	AMA1	EBA175	Rh2b	MSP183
	1	0.669997	0.367888	0.755227	0.785968	0.797727
	2	0.604998	0.327125	0.805835	0.757054	0.750316
	3	0.742379	0.0480296	0.742959	0.63798	0.569514
